# Supplementary material for: In-Host Flat-like Quasispecies: Characterization Methods and Clinical Implications
Source: Microorganisms. 2024 May 17;12(5):1011. doi: 10.3390/microorganisms12051011 (PMC11124460; doi:10.3390/microorganisms12051011)
Supplement: Supplementary file 1 [file microorganisms-12-01011-s001.zip]

Archive with 46 entries (44 files):
- Supplementary-File S1/
- Supplementary-File S1/FlatQuasispecies_Supplementary - File S1.aux
- Supplementary-File S1/FlatQuasispecies_Supplementary - File S1.log
- Supplementary-File S1/FlatQuasispecies_Supplementary - File S1.out
- Supplementary-File S1/FlatQuasispecies_Supplementary - File S1.pdf
- Supplementary-File S1/FlatQuasispecies_Supplementary - File S1.synctex.gz
- Supplementary-File S1/FlatQuasispecies_Supplementary -File S1.tex
- Supplementary-File S1/SupplFig01_FullCoverageByStrand.pdf
- Supplementary-File S1/SupplFig02_Intersects_ReadsImpact_AtThresholds.pdf
- Supplementary-File S1/SupplFig03_FW&RV_HillNumbersProfile_2.pdf
- Supplementary-File S1/SupplFig04_FW&RV_HillEvennessProfile.pdf
- Supplementary-File S1/SupplFig05_FW&RV_FlatnessIndex_q1.pdf
- Supplementary-File S1/SupplFig06_FW&RV_FlatnessIndex_Log.qInf.pdf
- Supplementary-File S1/SupplFig07_Top25_HaplotypeFreqs-1.pdf
- Supplementary-File S1/SupplFig07_Top25_HaplotypeFreqs-2.pdf
- Supplementary-File S1/SupplFig07_Top25_HaplotypeFreqs-3.pdf
- Supplementary-File S1/SupplFig07_Top25_HaplotypeFreqs.pdf
- Supplementary-File S1/SupplFig08_Top25HplRatio.pdf
- Supplementary-File S1/SupplFig09_AverageSubstByRead.pdf
- Supplementary-File S1/SupplFig10_NewID.NoRplc_SubsamplingHillNumbers.pdf
- Supplementary-File S1/SupplFig11_NewID.NoRplc_SubsamplingEvenness.pdf
- Supplementary-File S1/SupplFig12_RarefiedQFF_FW&RV.pdf
- Supplementary-File S1/SupplFig13_FW&RV_RarefiedHillNumbersProfile.pdf
- Supplementary-File S1/SupplFig14_FW&RV_Rarefied_RelativeLogarithmicEvennessProfile.pdf
- Supplementary-File S1/SupplFig15_RarefactionImpactOnEvenness_ReadsVsRelDiff-2.pdf
- Supplementary-File S2/
- Supplementary-File S2/AverageSubstByRead.pdf
- Supplementary-File S2/DeepView_SingletonsFraction.pdf
- Supplementary-File S2/FlatQuasispecies_Supplementary-File S2.aux
- Supplementary-File S2/FlatQuasispecies_Supplementary-File S2.log
- Supplementary-File S2/FlatQuasispecies_Supplementary-File S2.out
- Supplementary-File S2/FlatQuasispecies_Supplementary-File S2.pdf
- Supplementary-File S2/FlatQuasispecies_Supplementary-File S2.synctex.gz
- Supplementary-File S2/FlatQuasispecies_Supplementary-File S2.tex
- Supplementary-File S2/FullCoverageByStrand.pdf
- Supplementary-File S2/FW&RV_FlatnessIndex-1.pdf
- Supplementary-File S2/FW&RV_FlatnessIndex-3.pdf
- Supplementary-File S2/Intersects_ReadsImpact_AtThresholds-1.pdf
- Supplementary-File S2/Intersects_ReadsImpact_AtThresholds-2.pdf
- Supplementary-File S2/QFF_FW&RV_hz.pdf
- Supplementary-File S2/Rarefied_HN_RE_RI_EvennessProfile-1.pdf
- Supplementary-File S2/Rarefied_HN_RE_RI_EvennessProfile-3.pdf
- Supplementary-File S2/ReadsByNSubst.pdf
- Supplementary-File S2/Top25HplFraction.pdf
- Supplementary-File S2/Top25HplRatio.pdf
- Supplementary-File S2/Top25_HaplotypeFreqs.pdf
