# Supplementary material for: In-Host Flat-like Quasispecies: Characterization Methods and Clinical Implications
Source: Microorganisms. 2024 May 17;12(5):1011. doi: 10.3390/microorganisms12051011 (PMC11124460; doi:10.3390/microorganisms12051011)
Supplement: Supplementary file 1 [file microorganisms-12-01011-s001.zip › Supplementary-File S1/FlatQuasispecies_Supplementary - File S1.aux]

\relax 
\providecommand*\new@tpo@label[2]{}
\providecommand\babel@aux[2]{}
\@nameuse{bbl@beforestart}
\providecommand\hyper@newdestlabel[2]{}
\providecommand\HyperFirstAtBeginDocument{\AtBeginDocument}
\HyperFirstAtBeginDocument{\ifx\hyper@anchor\@undefined
\global\let\oldnewlabel\newlabel
\gdef\newlabel#1#2{\newlabelxx{#1}#2}
\gdef\newlabelxx#1#2#3#4#5#6{\oldnewlabel{#1}{{#2}{#3}}}
\AtEndDocument{\ifx\hyper@anchor\@undefined
\let\newlabel\oldnewlabel
\fi}
\fi}
\global\let\hyper@last\relax 
\gdef\HyperFirstAtBeginDocument#1{#1}
\providecommand\HyField@AuxAddToFields[1]{}
\providecommand\HyField@AuxAddToCoFields[2]{}
\providecommand\BKM@entry[2]{}
\babel@aux{english}{}
\BKM@entry{id=1,dest={73656374696F6E2E31},srcline={100}}{5C3337365C3337375C303030445C303030695C303030765C303030655C303030725C303030735C303030695C303030745C303030695C303030655C303030735C3030302C5C3030305C3034305C303030655C303030765C303030655C3030306E5C3030306E5C303030655C303030735C303030735C3030305C3034305C303030615C3030306E5C303030645C3030305C3034305C303030735C303030615C3030306D5C303030705C3030306C5C303030695C3030306E5C303030675C3030305C3034305C303030735C303030695C3030307A5C30303065}
\BKM@entry{id=2,dest={73656374696F6E2E32},srcline={143}}{5C3337365C3337375C303030535C303030755C303030705C303030705C3030306C5C303030655C3030306D5C303030655C3030306E5C303030745C303030615C303030725C303030795C3030305C3034305C303030745C303030615C303030625C3030306C5C303030655C30303073}
\@writefile{toc}{\contentsline {section}{\numberline {1}Diversities, evenness and sampling size}{2}{section.1}\protected@file@percent }
\@writefile{toc}{\contentsline {section}{\numberline {2}Supplementary tables}{2}{section.2}\protected@file@percent }
\newlabel{RF1}{3}
\@writefile{lot}{\contentsline {table}{\numberline {S1}{\ignorespaces Specific primers and genome positions for each virus. ALen: amplicon length after trimming primers. \relax }}{3}{table.caption.1}\protected@file@percent }
\@writefile{lot}{\contentsline {table}{\numberline {S2}{\ignorespaces Total reads per amplicon and strand, frequency of the master haplotype, fraction of reads for singletons, and fraction of reads for haplotypes supported by up to 5 reads. Frequency and fractions expressed as \%.\relax }}{4}{table.caption.2}\protected@file@percent }
\@writefile{lot}{\contentsline {table}{\numberline {S3}{\ignorespaces Total reads per amplicon, and fractions for singletons, singletons unique to one strand, and reads of haplotypes unique to one strand. Fractions expressed as percentages.\relax }}{5}{table.caption.3}\protected@file@percent }
\@writefile{lot}{\contentsline {table}{\numberline {S4}{\ignorespaces Quasispecies fitness fractions for each amplicon and strand, raw values. Master frequency, emerging as the fraction of reads for haplotypes above 1\% and below the master, fraction of reads for haplotypes at frequencies between 0.1 and 1\%, and fraction of reads for haplotypes below 0.1\%. Frequency and fractions expressed as percentages.\relax }}{6}{table.caption.4}\protected@file@percent }
\@writefile{lot}{\contentsline {table}{\numberline {S5}{\ignorespaces Hill numbers for each amplicon and strand at q=0,1,2,3 and infinity. Raw values.\relax }}{7}{table.caption.5}\protected@file@percent }
\@writefile{lot}{\contentsline {table}{\numberline {S6}{\ignorespaces Evenness for each amplicon and strand, at q = 1 and 2, $^{q}E \,=\, ^{q}\!D / ^{0}\!D$, and $eI\!n\!f=log(^{\infty }\!D)/log(^{0}\!D)$. Raw values.\relax }}{8}{table.caption.6}\protected@file@percent }
\@writefile{lot}{\contentsline {table}{\numberline {S7}{\ignorespaces Summary values of Hill evenness at q 1, $^{1}E \,=\, ^{1}\!D / ^{0}\!D$, for flat-like versus regular quasispecies.\relax }}{9}{table.caption.7}\protected@file@percent }
\@writefile{lot}{\contentsline {table}{\numberline {S8}{\ignorespaces Summary values of evenness at q infinity, $eI\!n\!f=log(^{\infty }\!D)/log(^{0}\!D)$, for flat-like versus regular quasispecies.\relax }}{9}{table.caption.8}\protected@file@percent }
\@writefile{lot}{\contentsline {table}{\numberline {S9}{\ignorespaces Fraction of reads of the 25 most abundant haplotypes in each amplicon and strand, expressed as percentage, and ratio of this fraction to the corresponding master frequency.\relax }}{10}{table.caption.9}\protected@file@percent }
\@writefile{lot}{\contentsline {table}{\numberline {S10}{\ignorespaces Summary values of the ratio of top 25 haplotypes versus master haplotype.\relax }}{11}{table.caption.10}\protected@file@percent }
\@writefile{lot}{\contentsline {table}{\numberline {S11}{\ignorespaces Average number of substitutions with respect to the master haplotype, per read, for each amplicon and strand. FW: forward strand, RV: reverse strand.\relax }}{11}{table.caption.11}\protected@file@percent }
\@writefile{lot}{\contentsline {table}{\numberline {S12}{\ignorespaces Hill numbers of different orders q, $^{q}D$, as observed (raw) and as computed at different subsampling fractions by rarefaction.\relax }}{12}{table.caption.12}\protected@file@percent }
\@writefile{lot}{\contentsline {table}{\numberline {S13}{\ignorespaces Evenness of different orders q, $^{q}E \,=\, ^{q}\!D / ^{0}\!D$, and $eI\!n\!f=log(^{\infty }\!D)/log(^{0}\!D)$, as observed (raw) and as computed at different subsampling fractions by rarefaction. \relax }}{12}{table.caption.13}\protected@file@percent }
\@writefile{lot}{\contentsline {table}{\numberline {S14}{\ignorespaces Quasispecies Fitness Fractions rarefied to 194,000 reads. Expressed as percentages. \relax }}{13}{table.caption.14}\protected@file@percent }
\@writefile{lot}{\contentsline {table}{\numberline {S15}{\ignorespaces Hill numbers $^{q}\!D$ at $q = 1, 2, 3,$ and $\infty $, rarefied to 194,000 reads.\relax }}{14}{table.caption.15}\protected@file@percent }
\@writefile{lot}{\contentsline {table}{\numberline {S16}{\ignorespaces Relative logarithmic evenness, $RLE_{0,q} = log(^{q}\!D)/log(^{0}\!D)$, at $q = 1, 2, 3,$ and $\infty $, rarefied to 194,000 reads. \relax }}{15}{table.caption.16}\protected@file@percent }
\BKM@entry{id=3,dest={73656374696F6E2E33},srcline={833}}{5C3337365C3337375C303030535C303030755C303030705C303030705C3030306C5C303030655C3030306D5C303030655C3030306E5C303030745C303030615C303030725C303030795C3030305C3034305C303030465C303030695C303030675C303030755C303030725C303030655C30303073}
\@writefile{toc}{\contentsline {section}{\numberline {3}Supplementary Figures}{16}{section.3}\protected@file@percent }
\@writefile{lof}{\contentsline {figure}{\numberline {S1}{\ignorespaces Coverage as number of reads per amplicon and strand. Orange: forward strand, turquoise: reverse strand.\relax }}{16}{figure.caption.17}\protected@file@percent }
\@writefile{lof}{\contentsline {figure}{\numberline {S2}{\ignorespaces Results of previous abundance filter at a given number of reads per haplotype, followed by strand intersection. Final: fraction of reads resulting from the filter and intersection; Unique: fraction of reads corresponding to haplotypes passing the abundance filter but being unique to either strand; Low freq: fraction of reads corresponding to haplotypes not passing the abundance filter.\relax }}{17}{figure.caption.18}\protected@file@percent }
\@writefile{lof}{\contentsline {figure}{\numberline {S3}{\ignorespaces Hill numbers profile of flat-like vs. regular quasispecies. The legends are sorted in decreasing values at q=2.\relax }}{18}{figure.caption.19}\protected@file@percent }
\@writefile{lof}{\contentsline {figure}{\numberline {S4}{\ignorespaces Hill evenness profile of flat-like vs. regular quasispecies. The legends are sorted in decreasing values at q=2.\relax }}{19}{figure.caption.20}\protected@file@percent }
\@writefile{lof}{\contentsline {figure}{\numberline {S5}{\ignorespaces Index of evenness at q=1.\relax }}{20}{figure.caption.21}\protected@file@percent }
\@writefile{lof}{\contentsline {figure}{\numberline {S6}{\ignorespaces Index of evenness at q=infinity.\relax }}{21}{figure.caption.22}\protected@file@percent }
\@writefile{lof}{\contentsline {figure}{\numberline {S7}{\ignorespaces Frequencies of top 25 haplotypes in decreasing order. Note the scale change in the frequency axis, for samples S13 to S19, to improve readability.\relax }}{24}{figure.caption.25}\protected@file@percent }
\providecommand*\caption@xref[2]{\@setref\relax\@undefined{#1}}
\newlabel{fig:Top25}{{S7}{24}{Frequencies of top 25 haplotypes in decreasing order. Note the scale change in the frequency axis, for samples S13 to S19, to improve readability.\relax }{figure.caption.25}{}}
\@writefile{lof}{\contentsline {figure}{\numberline {S8}{\ignorespaces Ratio of the fraction of reads accounting for the top 25 most frequent haplotypes to the master haplotype.\relax }}{25}{figure.caption.26}\protected@file@percent }
\newlabel{fig:Top25Fr}{{S8}{25}{Ratio of the fraction of reads accounting for the top 25 most frequent haplotypes to the master haplotype.\relax }{figure.caption.26}{}}
\@writefile{lof}{\contentsline {figure}{\numberline {S9}{\ignorespaces Average number of substitutions per read relative to the master haplotype.\relax }}{26}{figure.caption.27}\protected@file@percent }
\newlabel{fig:AVM}{{S9}{26}{Average number of substitutions per read relative to the master haplotype.\relax }{figure.caption.27}{}}
\@writefile{lof}{\contentsline {figure}{\numberline {S10}{\ignorespaces Effect of rarefaction on Hill numbers of different order q. The sensitivity of Hill numbers decreases as q increases, being q=0 the most sensitive, and with q over 3 almost insensitive. Subsz: fraction of subsampling.\relax }}{27}{figure.caption.28}\protected@file@percent }
\newlabel{fig:SubsamplingHN}{{S10}{27}{Effect of rarefaction on Hill numbers of different order q. The sensitivity of Hill numbers decreases as q increases, being q=0 the most sensitive, and with q over 3 almost insensitive. Subsz: fraction of subsampling.\relax }{figure.caption.28}{}}
\@writefile{lof}{\contentsline {figure}{\numberline {S11}{\ignorespaces Effect of rarefaction on evenness $^{1}E =\, ^{1}\!D / \, ^{0}\!D$. Decreasing fractions result in increasing values of evenness.\relax }}{28}{figure.caption.29}\protected@file@percent }
\newlabel{fig:SubsamplingE}{{S11}{28}{Effect of rarefaction on evenness $^{1}E =\, ^{1}\!D / \, ^{0}\!D$. Decreasing fractions result in increasing values of evenness.\relax }{figure.caption.29}{}}
\@writefile{lof}{\contentsline {figure}{\numberline {S12}{\ignorespaces Quasispecies Fitness Fractions, rarefied to 194,000 reads.\relax }}{29}{figure.caption.30}\protected@file@percent }
\newlabel{fig:RarefQFF}{{S12}{29}{Quasispecies Fitness Fractions, rarefied to 194,000 reads.\relax }{figure.caption.30}{}}
\@writefile{lof}{\contentsline {figure}{\numberline {S13}{\ignorespaces Rarefied Hill numbers profiles. Labels sorted in decreasing order of $\, ^2D$ at $q=2$.\relax }}{30}{figure.caption.31}\protected@file@percent }
\newlabel{fig:RarefHNP}{{S13}{30}{Rarefied Hill numbers profiles. Labels sorted in decreasing order of $\, ^2D$ at $q=2$.\relax }{figure.caption.31}{}}
\@writefile{lof}{\contentsline {figure}{\numberline {S14}{\ignorespaces Rarefied relative logarithmic evennes profile. Labels sorted in decreasing order of $\, ^2D$ at $q=2$.\relax }}{31}{figure.caption.32}\protected@file@percent }
\newlabel{fig:RarefRLE}{{S14}{31}{Rarefied relative logarithmic evennes profile. Labels sorted in decreasing order of $\, ^2D$ at $q=2$.\relax }{figure.caption.32}{}}
\@writefile{lof}{\contentsline {figure}{\numberline {S15}{\ignorespaces Impact of rarefaction of each sample to the reference size of 194,000 reads, on evenness values: scatter-plot of raw reads per amplicon to the relative difference: ((rare-raw)/raw.   q1: $^1E=^{1}\!D/\,^{0}D$; q2: $^2E=^{2}\!D/\,^{0}D$; qInf: $^{\infty }E=^{\infty }\!D/\,^{0}D$.   Labels are represented for q1 values.   Dash-dot line: linear regression of the ensemble of evenness values corresponding to q2 and qInf ($^2E$ and $^{\infty }E$).\relax }}{32}{figure.caption.33}\protected@file@percent }
\newlabel{fig:RarefImpact}{{S15}{32}{Impact of rarefaction of each sample to the reference size of 194,000 reads, on evenness values: scatter-plot of raw reads per amplicon to the relative difference: ((rare-raw)/raw. \\ q1: $^1E=^{1}\!D/\,^{0}D$; q2: $^2E=^{2}\!D/\,^{0}D$; qInf: $^{\infty }E=^{\infty }\!D/\,^{0}D$. \\ Labels are represented for q1 values. \\ Dash-dot line: linear regression of the ensemble of evenness values corresponding to q2 and qInf ($^2E$ and $^{\infty }E$).\relax }{figure.caption.33}{}}
\gdef \@abspage@last{32}
