# Supplementary material for: In-Host Flat-like Quasispecies: Characterization Methods and Clinical Implications
Source: Microorganisms. 2024 May 17;12(5):1011. doi: 10.3390/microorganisms12051011 (PMC11124460; doi:10.3390/microorganisms12051011)
Supplement: Supplementary file 1 [file microorganisms-12-01011-s001.zip › Supplementary-File S1/FlatQuasispecies_Supplementary - File S1.log]

This is pdfTeX, Version 3.141592653-2.6-1.40.24 (MiKTeX 22.10) (preloaded format=pdflatex 2022.11.21)  15 MAY 2024 18:59
entering extended mode
 restricted \write18 enabled.
 %&-line parsing enabled.
**"./FlatQuasispecies_Supplementary - S1.tex"
(FlatQuasispecies_Supplementary - S1.tex
LaTeX2e <2022-06-01> patch level 5
L3 programming layer <2022-09-28>
(C:\Program Files\MiKTeX\tex/latex/koma-script\scrartcl.cls
Document Class: scrartcl 2022/10/12 v3.38 KOMA-Script document class (article)
(C:\Program Files\MiKTeX\tex/latex/koma-script\scrkbase.sty
Package: scrkbase 2022/10/12 v3.38 KOMA-Script package (KOMA-Script-dependent b
asics and keyval usage)

(C:\Program Files\MiKTeX\tex/latex/koma-script\scrbase.sty
Package: scrbase 2022/10/12 v3.38 KOMA-Script package (KOMA-Script-independent 
basics and keyval usage)

(C:\Program Files\MiKTeX\tex/latex/koma-script\scrlfile.sty
Package: scrlfile 2022/10/12 v3.38 KOMA-Script package (file load hooks)

(C:\Program Files\MiKTeX\tex/latex/koma-script\scrlfile-hook.sty
Package: scrlfile-hook 2022/10/12 v3.38 KOMA-Script package (using LaTeX hooks)


(C:\Program Files\MiKTeX\tex/latex/koma-script\scrlogo.sty
Package: scrlogo 2022/10/12 v3.38 KOMA-Script package (logo)
)))
(C:\Users\Admin\AppData\Local\Programs\MiKTeX\tex/latex/graphics\keyval.sty
Package: keyval 2022/05/29 v1.15 key=value parser (DPC)
\KV@toks@=\toks16
)
Applying: [2021/05/01] Usage of raw or classic option list on input line 252.
Already applied: [0000/00/00] Usage of raw or classic option list on input line
 368.
))
(C:\Program Files\MiKTeX\tex/latex/koma-script\tocbasic.sty
Package: tocbasic 2022/10/12 v3.38 KOMA-Script package (handling toc-files)
\scr@dte@tocline@numberwidth=\skip47
\scr@dte@tocline@numbox=\box51
)
Package tocbasic Info: omitting babel extension for `toc'
(tocbasic)             because of feature `nobabel' available
(tocbasic)             for `toc' on input line 135.
Class scrartcl Info: File `scrsize11pt.clo' used to setup font sizes on input l
ine 2367.

(C:\Program Files\MiKTeX\tex/latex/koma-script\scrsize11pt.clo
File: scrsize11pt.clo 2022/10/12 v3.38 KOMA-Script font size class option (11pt
)
)
(C:\Program Files\MiKTeX\tex/latex/koma-script\typearea.sty
Package: typearea 2022/10/12 v3.38 KOMA-Script package (type area)
\ta@bcor=\skip48
\ta@div=\count185
\ta@hblk=\skip49
\ta@vblk=\skip50
\ta@temp=\skip51
\footheight=\skip52
Package typearea Info: These are the values describing the layout:
(typearea)             DIV  = 10
(typearea)             BCOR = 0.0pt
(typearea)             \paperwidth      = 597.50793pt
(typearea)              \textwidth      = 418.25555pt
(typearea)              DIV departure   = -6%
(typearea)              \evensidemargin = 17.3562pt
(typearea)              \oddsidemargin  = 17.3562pt
(typearea)             \paperheight     = 845.04694pt
(typearea)              \textheight     = 595.80026pt
(typearea)              \topmargin      = -25.16531pt
(typearea)              \headheight     = 17.0pt
(typearea)              \headsep        = 20.40001pt
(typearea)              \topskip        = 11.0pt
(typearea)              \footskip       = 47.6pt
(typearea)              \baselineskip   = 13.6pt
(typearea)              on input line 1767.
)
\c@part=\count186
\c@section=\count187
\c@subsection=\count188
\c@subsubsection=\count189
\c@paragraph=\count190
\c@subparagraph=\count191
\scr@dte@section@maxnumwidth=\skip53
Class scrartcl Info: using compatibility default `runin=bysign'
(scrartcl)           for `\section on input line 4994.
Class scrartcl Info: using compatibility default `afterindent=bysign'
(scrartcl)           for `\section on input line 4994.
\scr@dte@part@maxnumwidth=\skip54
Class scrartcl Info: using compatibility default `afterindent=false'
(scrartcl)           for `\part on input line 5002.
\scr@dte@subsection@maxnumwidth=\skip55
Class scrartcl Info: using compatibility default `runin=bysign'
(scrartcl)           for `\subsection on input line 5012.
Class scrartcl Info: using compatibility default `afterindent=bysign'
(scrartcl)           for `\subsection on input line 5012.
\scr@dte@subsubsection@maxnumwidth=\skip56
Class scrartcl Info: using compatibility default `runin=bysign'
(scrartcl)           for `\subsubsection on input line 5022.
Class scrartcl Info: using compatibility default `afterindent=bysign'
(scrartcl)           for `\subsubsection on input line 5022.
\scr@dte@paragraph@maxnumwidth=\skip57
Class scrartcl Info: using compatibility default `runin=bysign'
(scrartcl)           for `\paragraph on input line 5033.
Class scrartcl Info: using compatibility default `afterindent=bysign'
(scrartcl)           for `\paragraph on input line 5033.
\scr@dte@subparagraph@maxnumwidth=\skip58
Class scrartcl Info: using compatibility default `runin=bysign'
(scrartcl)           for `\subparagraph on input line 5043.
Class scrartcl Info: using compatibility default `afterindent=bysign'
(scrartcl)           for `\subparagraph on input line 5043.
\abovecaptionskip=\skip59
\belowcaptionskip=\skip60
\c@pti@nb@sid@b@x=\box52
Package tocbasic Info: omitting babel extension for `lof'
(tocbasic)             because of feature `nobabel' available
(tocbasic)             for `lof' on input line 6211.
\scr@dte@figure@maxnumwidth=\skip61
\c@figure=\count192
Package tocbasic Info: omitting babel extension for `lot'
(tocbasic)             because of feature `nobabel' available
(tocbasic)             for `lot' on input line 6227.
\scr@dte@table@maxnumwidth=\skip62
\c@table=\count193
Class scrartcl Info: Redefining `\numberline' on input line 6397.
\bibindent=\dimen138
)
(C:\Users\Admin\AppData\Local\Programs\MiKTeX\tex/generic/babel\babel.sty
Package: babel 2022/10/04 3.81 The Babel package
\babel@savecnt=\count194
\U@D=\dimen139
\l@unhyphenated=\language79

(C:\Users\Admin\AppData\Local\Programs\MiKTeX\tex/generic/babel\txtbabel.def)
\bbl@readstream=\read2
\bbl@dirlevel=\count195

*************************************
* Local config file bblopts.cfg used
*
(C:\Users\Admin\AppData\Local\Programs\MiKTeX\tex/latex/arabi\bblopts.cfg
File: bblopts.cfg 2005/09/08 v0.1 add Arabic and Farsi to "declared" options of
 babel
)
(C:\Users\Admin\AppData\Local\Programs\MiKTeX\tex/latex/babel-english\english.l
df
Language: english 2017/06/06 v3.3r English support from the babel system
Package babel Info: Hyphen rules for 'canadian' set to \l@english
(babel)             (\language0). Reported on input line 102.
Package babel Info: Hyphen rules for 'australian' set to \l@ukenglish
(babel)             (\language73). Reported on input line 105.
Package babel Info: Hyphen rules for 'newzealand' set to \l@ukenglish
(babel)             (\language73). Reported on input line 108.
))
(C:\Users\Admin\AppData\Local\Programs\MiKTeX\tex/generic/babel/locale/en\babel
-english.tex
Package babel Info: Importing font and identification data for english
(babel)             from babel-en.ini. Reported on input line 11.
)
(C:\Users\Admin\AppData\Local\Programs\MiKTeX\tex/latex/graphics\rotating.sty
Package: rotating 2016/08/11 v2.16d rotated objects in LaTeX

(C:\Users\Admin\AppData\Local\Programs\MiKTeX\tex/latex/graphics\graphicx.sty
Package: graphicx 2021/09/16 v1.2d Enhanced LaTeX Graphics (DPC,SPQR)

(C:\Users\Admin\AppData\Local\Programs\MiKTeX\tex/latex/graphics\graphics.sty
Package: graphics 2022/03/10 v1.4e Standard LaTeX Graphics (DPC,SPQR)

(C:\Users\Admin\AppData\Local\Programs\MiKTeX\tex/latex/graphics\trig.sty
Package: trig 2021/08/11 v1.11 sin cos tan (DPC)
)
(C:\Users\Admin\AppData\Local\Programs\MiKTeX\tex/latex/graphics-cfg\graphics.c
fg
File: graphics.cfg 2016/06/04 v1.11 sample graphics configuration
)
Package graphics Info: Driver file: pdftex.def on input line 107.

(C:\Users\Admin\AppData\Local\Programs\MiKTeX\tex/latex/graphics-def\pdftex.def
File: pdftex.def 2022/09/22 v1.2b Graphics/color driver for pdftex
\stockwidth=\dimen140
\stockheight=\dimen141
))
\Gin@req@height=\dimen142
\Gin@req@width=\dimen143
) (C:\Users\Admin\AppData\Local\Programs\MiKTeX\tex/latex/base\ifthen.sty
Package: ifthen 2022/04/13 v1.1d Standard LaTeX ifthen package (DPC)
)
\c@r@tfl@t=\count196
\rotFPtop=\skip63
\rotFPbot=\skip64
\rot@float@box=\box53
\rot@mess@toks=\toks17
)
(C:\Program Files\MiKTeX\tex/latex/multirow\multirow.sty
Package: multirow 2021/03/15 v2.8 Span multiple rows of a table
\multirow@colwidth=\skip65
\multirow@cntb=\count197
\multirow@dima=\skip66
\bigstrutjot=\dimen144
)
(C:\Program Files\MiKTeX\tex/latex/setspace\setspace.sty
Package: setspace 2011/12/19 v6.7a set line spacing
)
(C:\Program Files\MiKTeX\tex/latex/siunitx\siunitx.sty
Package: siunitx 2022-11-16 v3.1.10 A comprehensive (SI) units package
\l__siunitx_angle_tmp_dim=\dimen145
\l__siunitx_angle_marker_box=\box54
\l__siunitx_angle_unit_box=\box55
\l__siunitx_compound_count_int=\count198

(C:\Program Files\MiKTeX\tex/latex/translations\translations.sty
Package: translations 2022/02/05 v1.12 internationalization of LaTeX2e packages
 (CN)

(C:\Users\Admin\AppData\Local\Programs\MiKTeX\tex/latex/etoolbox\etoolbox.sty
Package: etoolbox 2020/10/05 v2.5k e-TeX tools for LaTeX (JAW)
\etb@tempcnta=\count199
)
(C:\Users\Admin\AppData\Local\Programs\MiKTeX\tex/generic/pdftexcmds\pdftexcmds
.sty
Package: pdftexcmds 2020-06-27 v0.33 Utility functions of pdfTeX for LuaTeX (HO
)
 (C:\Program Files\MiKTeX\tex/generic/infwarerr\infwarerr.sty
Package: infwarerr 2019/12/03 v1.5 Providing info/warning/error messages (HO)
)
(C:\Users\Admin\AppData\Local\Programs\MiKTeX\tex/generic/iftex\iftex.sty
Package: iftex 2022/02/03 v1.0f TeX engine tests
)
(C:\Program Files\MiKTeX\tex/generic/ltxcmds\ltxcmds.sty
Package: ltxcmds 2020-05-10 v1.25 LaTeX kernel commands for general use (HO)
)
Package pdftexcmds Info: \pdf@primitive is available.
Package pdftexcmds Info: \pdf@ifprimitive is available.
Package pdftexcmds Info: \pdfdraftmode found.
))
\l__siunitx_number_exponent_fixed_int=\count266
\l__siunitx_number_min_decimal_int=\count267
\l__siunitx_number_min_integer_int=\count268
\l__siunitx_number_round_precision_int=\count269
\l__siunitx_number_group_first_int=\count270
\l__siunitx_number_group_size_int=\count271
\l__siunitx_number_group_minimum_int=\count272

(C:\Users\Admin\AppData\Local\Programs\MiKTeX\tex/latex/amsmath\amstext.sty
Package: amstext 2021/08/26 v2.01 AMS text

(C:\Users\Admin\AppData\Local\Programs\MiKTeX\tex/latex/amsmath\amsgen.sty
File: amsgen.sty 1999/11/30 v2.0 generic functions
\@emptytoks=\toks18
\ex@=\dimen146
))
\l__siunitx_table_tmp_box=\box56
\l__siunitx_table_tmp_dim=\dimen147
\l__siunitx_table_column_width_dim=\dimen148
\l__siunitx_table_integer_box=\box57
\l__siunitx_table_decimal_box=\box58
\l__siunitx_table_before_box=\box59
\l__siunitx_table_after_box=\box60
\l__siunitx_table_before_dim=\dimen149
\l__siunitx_table_carry_dim=\dimen150
\l__siunitx_unit_tmp_int=\count273
\l__siunitx_unit_position_int=\count274
\l__siunitx_unit_total_int=\count275

(C:\Users\Admin\AppData\Local\Programs\MiKTeX\tex/latex/tools\array.sty
Package: array 2022/03/10 v2.5f Tabular extension package (FMi)
\col@sep=\dimen151
\ar@mcellbox=\box61
\extrarowheight=\dimen152
\NC@list=\toks19
\extratabsurround=\skip67
\backup@length=\skip68
\ar@cellbox=\box62
))
(C:\Users\Admin\AppData\Local\Programs\MiKTeX\tex/latex/tools\enumerate.sty
Package: enumerate 2015/07/23 v3.00 enumerate extensions (DPC)
\@enLab=\toks20
)
(C:\Program Files\MiKTeX\tex/latex/mathtools\mathtools.sty
Package: mathtools 2022/06/29 v1.29 mathematical typesetting tools

(C:\Users\Admin\AppData\Local\Programs\MiKTeX\tex/latex/tools\calc.sty
Package: calc 2017/05/25 v4.3 Infix arithmetic (KKT,FJ)
\calc@Acount=\count276
\calc@Bcount=\count277
\calc@Adimen=\dimen153
\calc@Bdimen=\dimen154
\calc@Askip=\skip69
\calc@Bskip=\skip70
LaTeX Info: Redefining \setlength on input line 80.
LaTeX Info: Redefining \addtolength on input line 81.
\calc@Ccount=\count278
\calc@Cskip=\skip71
)
(C:\Program Files\MiKTeX\tex/latex/mathtools\mhsetup.sty
Package: mhsetup 2021/03/18 v1.4 programming setup (MH)
)
(C:\Users\Admin\AppData\Local\Programs\MiKTeX\tex/latex/amsmath\amsmath.sty
Package: amsmath 2022/04/08 v2.17n AMS math features
\@mathmargin=\skip72

For additional information on amsmath, use the `?' option.
(C:\Users\Admin\AppData\Local\Programs\MiKTeX\tex/latex/amsmath\amsbsy.sty
Package: amsbsy 1999/11/29 v1.2d Bold Symbols
\pmbraise@=\dimen155
)
(C:\Users\Admin\AppData\Local\Programs\MiKTeX\tex/latex/amsmath\amsopn.sty
Package: amsopn 2022/04/08 v2.04 operator names
)
\inf@bad=\count279
LaTeX Info: Redefining \frac on input line 234.
\uproot@=\count280
\leftroot@=\count281
LaTeX Info: Redefining \overline on input line 399.
LaTeX Info: Redefining \colon on input line 410.
\classnum@=\count282
\DOTSCASE@=\count283
LaTeX Info: Redefining \ldots on input line 496.
LaTeX Info: Redefining \dots on input line 499.
LaTeX Info: Redefining \cdots on input line 620.
\Mathstrutbox@=\box63
\strutbox@=\box64
LaTeX Info: Redefining \big on input line 722.
LaTeX Info: Redefining \Big on input line 723.
LaTeX Info: Redefining \bigg on input line 724.
LaTeX Info: Redefining \Bigg on input line 725.
\big@size=\dimen156
LaTeX Font Info:    Redeclaring font encoding OML on input line 743.
LaTeX Font Info:    Redeclaring font encoding OMS on input line 744.
\macc@depth=\count284
LaTeX Info: Redefining \bmod on input line 905.
LaTeX Info: Redefining \pmod on input line 910.
LaTeX Info: Redefining \smash on input line 940.
LaTeX Info: Redefining \relbar on input line 970.
LaTeX Info: Redefining \Relbar on input line 971.
\c@MaxMatrixCols=\count285
\dotsspace@=\muskip16
\c@parentequation=\count286
\dspbrk@lvl=\count287
\tag@help=\toks21
\row@=\count288
\column@=\count289
\maxfields@=\count290
\andhelp@=\toks22
\eqnshift@=\dimen157
\alignsep@=\dimen158
\tagshift@=\dimen159
\tagwidth@=\dimen160
\totwidth@=\dimen161
\lineht@=\dimen162
\@envbody=\toks23
\multlinegap=\skip73
\multlinetaggap=\skip74
\mathdisplay@stack=\toks24
LaTeX Info: Redefining \[ on input line 2953.
LaTeX Info: Redefining \] on input line 2954.
)
\g_MT_multlinerow_int=\count291
\l_MT_multwidth_dim=\dimen163
\origjot=\skip75
\l_MT_shortvdotswithinadjustabove_dim=\dimen164
\l_MT_shortvdotswithinadjustbelow_dim=\dimen165
\l_MT_above_intertext_sep=\dimen166
\l_MT_below_intertext_sep=\dimen167
\l_MT_above_shortintertext_sep=\dimen168
\l_MT_below_shortintertext_sep=\dimen169
\xmathstrut@box=\box65
\xmathstrut@dim=\dimen170
)
(C:\Program Files\MiKTeX\tex/latex/float\float.sty
Package: float 2001/11/08 v1.3d Float enhancements (AL)
\c@float@type=\count292
\float@exts=\toks25
\float@box=\box66
\@float@everytoks=\toks26
\@floatcapt=\box67
)
(C:\Program Files\MiKTeX\tex/latex/caption\caption.sty
Package: caption 2022/03/01 v3.6b Customizing captions (AR)

(C:\Program Files\MiKTeX\tex/latex/caption\caption3.sty
Package: caption3 2022/03/17 v2.3b caption3 kernel (AR)
\caption@tempdima=\dimen171
\captionmargin=\dimen172
\caption@leftmargin=\dimen173
\caption@rightmargin=\dimen174
\caption@width=\dimen175
\caption@indent=\dimen176
\caption@parindent=\dimen177
\caption@hangindent=\dimen178
Package caption Info: KOMA-Script document class detected.

(C:\Program Files\MiKTeX\tex/latex/caption\caption-koma.sto
File: caption-koma.sto 2020/09/21 v2.0b Adaption of the caption package to the 
KOMA-Script document classes (AR)
))
\c@caption@flags=\count293
\c@continuedfloat=\count294
Package caption Info: float package is loaded.
Package caption Info: rotating package is loaded.
)
(C:\Users\Admin\AppData\Local\Programs\MiKTeX\tex/latex/hyperref\hyperref.sty
Package: hyperref 2022-09-22 v7.00t Hypertext links for LaTeX

(C:\Program Files\MiKTeX\tex/latex/kvsetkeys\kvsetkeys.sty
Package: kvsetkeys 2022-10-05 v1.19 Key value parser (HO)
)
(C:\Program Files\MiKTeX\tex/generic/kvdefinekeys\kvdefinekeys.sty
Package: kvdefinekeys 2019-12-19 v1.6 Define keys (HO)
)
(C:\Program Files\MiKTeX\tex/generic/pdfescape\pdfescape.sty
Package: pdfescape 2019/12/09 v1.15 Implements pdfTeX's escape features (HO)
)
(C:\Program Files\MiKTeX\tex/latex/hycolor\hycolor.sty
Package: hycolor 2020-01-27 v1.10 Color options for hyperref/bookmark (HO)
)
(C:\Program Files\MiKTeX\tex/latex/letltxmacro\letltxmacro.sty
Package: letltxmacro 2019/12/03 v1.6 Let assignment for LaTeX macros (HO)
)
(C:\Program Files\MiKTeX\tex/latex/auxhook\auxhook.sty
Package: auxhook 2019-12-17 v1.6 Hooks for auxiliary files (HO)
)
(C:\Users\Admin\AppData\Local\Programs\MiKTeX\tex/latex/hyperref\nameref.sty
Package: nameref 2022-05-17 v2.50 Cross-referencing by name of section

(C:\Program Files\MiKTeX\tex/latex/refcount\refcount.sty
Package: refcount 2019/12/15 v3.6 Data extraction from label references (HO)
)
(C:\Program Files\MiKTeX\tex/generic/gettitlestring\gettitlestring.sty
Package: gettitlestring 2019/12/15 v1.6 Cleanup title references (HO)

(C:\Program Files\MiKTeX\tex/latex/kvoptions\kvoptions.sty
Package: kvoptions 2022-06-15 v3.15 Key value format for package options (HO)
))
\c@section@level=\count295
)
\@linkdim=\dimen179
\Hy@linkcounter=\count296
\Hy@pagecounter=\count297

(C:\Users\Admin\AppData\Local\Programs\MiKTeX\tex/latex/hyperref\pd1enc.def
File: pd1enc.def 2022-09-22 v7.00t Hyperref: PDFDocEncoding definition (HO)
Now handling font encoding PD1 ...
... no UTF-8 mapping file for font encoding PD1
)
(C:\Program Files\MiKTeX\tex/generic/intcalc\intcalc.sty
Package: intcalc 2019/12/15 v1.3 Expandable calculations with integers (HO)
)
(C:\Program Files\MiKTeX\tex/generic/etexcmds\etexcmds.sty
Package: etexcmds 2019/12/15 v1.7 Avoid name clashes with e-TeX commands (HO)
)
\Hy@SavedSpaceFactor=\count298

(C:\Users\Admin\AppData\Local\Programs\MiKTeX\tex/latex/hyperref\puenc.def
File: puenc.def 2022-09-22 v7.00t Hyperref: PDF Unicode definition (HO)
Now handling font encoding PU ...
... no UTF-8 mapping file for font encoding PU
)
Package hyperref Info: Hyper figures OFF on input line 4162.
Package hyperref Info: Link nesting OFF on input line 4167.
Package hyperref Info: Hyper index ON on input line 4170.
Package hyperref Info: Plain pages OFF on input line 4177.
Package hyperref Info: Backreferencing OFF on input line 4182.
Package hyperref Info: Implicit mode ON; LaTeX internals redefined.
Package hyperref Info: Bookmarks ON on input line 4410.
\c@Hy@tempcnt=\count299

(C:\Users\Admin\AppData\Local\Programs\MiKTeX\tex/latex/url\url.sty
\Urlmuskip=\muskip17
Package: url 2013/09/16  ver 3.4  Verb mode for urls, etc.
)
LaTeX Info: Redefining \url on input line 4748.
\XeTeXLinkMargin=\dimen180

(C:\Program Files\MiKTeX\tex/generic/bitset\bitset.sty
Package: bitset 2019/12/09 v1.3 Handle bit-vector datatype (HO)

(C:\Program Files\MiKTeX\tex/generic/bigintcalc\bigintcalc.sty
Package: bigintcalc 2019/12/15 v1.5 Expandable calculations on big integers (HO
)
))
\Fld@menulength=\count300
\Field@Width=\dimen181
\Fld@charsize=\dimen182
Package hyperref Info: Hyper figures OFF on input line 6027.
Package hyperref Info: Link nesting OFF on input line 6032.
Package hyperref Info: Hyper index ON on input line 6035.
Package hyperref Info: backreferencing OFF on input line 6042.
Package hyperref Info: Link coloring OFF on input line 6047.
Package hyperref Info: Link coloring with OCG OFF on input line 6052.
Package hyperref Info: PDF/A mode OFF on input line 6057.

(C:\Users\Admin\AppData\Local\Programs\MiKTeX\tex/latex/base\atbegshi-ltx.sty
Package: atbegshi-ltx 2021/01/10 v1.0c Emulation of the original atbegshi
package with kernel methods
)
\Hy@abspage=\count301
\c@Item=\count302
\c@Hfootnote=\count303
)
Package hyperref Info: Driver (autodetected): hpdftex.
(C:\Users\Admin\AppData\Local\Programs\MiKTeX\tex/latex/hyperref\hpdftex.def
File: hpdftex.def 2022-09-22 v7.00t Hyperref driver for pdfTeX

(C:\Users\Admin\AppData\Local\Programs\MiKTeX\tex/latex/base\atveryend-ltx.sty
Package: atveryend-ltx 2020/08/19 v1.0a Emulation of the original atveryend pac
kage
with kernel methods
)
\Fld@listcount=\count304
\c@bookmark@seq@number=\count305
(C:\Program Files\MiKTeX\tex/latex/rerunfilecheck\rerunfilecheck.sty
Package: rerunfilecheck 2022-07-10 v1.10 Rerun checks for auxiliary files (HO)

(C:\Program Files\MiKTeX\tex/generic/uniquecounter\uniquecounter.sty
Package: uniquecounter 2019/12/15 v1.4 Provide unlimited unique counter (HO)
)
Package uniquecounter Info: New unique counter `rerunfilecheck' on input line 2
85.
)
\Hy@SectionHShift=\skip76
)
(C:\Program Files\MiKTeX\tex/latex/pdfpages\pdfpages.sty
Package: pdfpages 2022/10/09 v0.5w Insert pages of external PDF documents (AM)

(C:\Program Files\MiKTeX\tex/latex/eso-pic\eso-pic.sty
Package: eso-pic 2020/10/14 v3.0a eso-pic (RN)
\ESO@tempdima=\dimen183
\ESO@tempdimb=\dimen184

(C:\Users\Admin\AppData\Local\Programs\MiKTeX\tex/latex/xcolor\xcolor.sty
Package: xcolor 2022/06/12 v2.14 LaTeX color extensions (UK)

(C:\Users\Admin\AppData\Local\Programs\MiKTeX\tex/latex/graphics-cfg\color.cfg
File: color.cfg 2016/01/02 v1.6 sample color configuration
)
Package xcolor Info: Driver file: pdftex.def on input line 227.
(C:\Users\Admin\AppData\Local\Programs\MiKTeX\tex/latex/graphics\mathcolor.ltx)
Package xcolor Info: Model `cmy' substituted by `cmy0' on input line 1353.
Package xcolor Info: Model `hsb' substituted by `rgb' on input line 1357.
Package xcolor Info: Model `RGB' extended on input line 1369.
Package xcolor Info: Model `HTML' substituted by `rgb' on input line 1371.
Package xcolor Info: Model `Hsb' substituted by `hsb' on input line 1372.
Package xcolor Info: Model `tHsb' substituted by `hsb' on input line 1373.
Package xcolor Info: Model `HSB' substituted by `hsb' on input line 1374.
Package xcolor Info: Model `Gray' substituted by `gray' on input line 1375.
Package xcolor Info: Model `wave' substituted by `hsb' on input line 1376.
))
\AM@pagewidth=\dimen185
\AM@pageheight=\dimen186
\AM@fboxrule=\dimen187
 (C:\Program Files\MiKTeX\tex/latex/pdfpages\pppdftex.def
File: pppdftex.def 2022/10/09 v0.5w Pdfpages driver for pdfTeX (AM)
)
\pdfpages@includegraphics@status=\count306
\AM@pagebox=\box68
\AM@global@opts=\toks27
\AM@pagecnt=\count307
\AM@toc@title=\toks28
\c@AM@survey=\count308
\AM@templatesizebox=\box69
)
(C:\Program Files\MiKTeX\tex/latex/datetime2\datetime2.sty
Package: datetime2 2021/03/21 v1.5.7 (NLCT) date and time formats

(C:\Program Files\MiKTeX\tex/latex/tracklang\tracklang.sty
Package: tracklang 2022/10/29 v1.6 (NLCT) Track Languages

(C:\Program Files\MiKTeX\tex/generic/tracklang\tracklang.tex))
(C:\Users\Admin\AppData\Local\Programs\MiKTeX\tex/latex/xkeyval\xkeyval.sty
Package: xkeyval 2022/06/16 v2.9 package option processing (HA)

(C:\Users\Admin\AppData\Local\Programs\MiKTeX\tex/generic/xkeyval\xkeyval.tex
(C:\Users\Admin\AppData\Local\Programs\MiKTeX\tex/generic/xkeyval\xkvutils.tex
\XKV@toks=\toks29
\XKV@tempa@toks=\toks30
)
\XKV@depth=\count309
File: xkeyval.tex 2014/12/03 v2.7a key=value parser (HA)
)) (C:\Program Files\MiKTeX\tex/latex/datetime2-english\datetime2-english.ldf
File: datetime2-english.ldf 2019/10/21 v1.05 (NLCT)

(C:\Program Files\MiKTeX\tex/latex/datetime2-english\datetime2-english-base.ldf
File: datetime2-english-base.ldf 2019/10/21 v1.05 (NLCT)
))) (C:\Users\Admin\AppData\Local\Programs\MiKTeX\tex/latex/tools\afterpage.sty
Package: afterpage 2014/10/28 v1.08 After-Page Package (DPC)
\AP@output=\toks31
\AP@partial=\box70
\AP@footins=\box71
)

Class scrartcl Warning: Usage of package `fancyhdr' together
(scrartcl)              with a KOMA-Script class is not recommended.
(scrartcl)              I'd suggest to use 
(scrartcl)              package `scrlayer' or `scrlayer-scrpage', because
(scrartcl)              they support KOMA-Script classes.
(scrartcl)              With `fancyhdr' several features of class `scrartcl'
(scrartcl)              like options `headsepline', `footsepline' or command
(scrartcl)              `\MakeMarkcase' and the commands `\setkomafont' and
(scrartcl)              `\addtokomafont' for the page style elements need
(scrartcl)              explicite user intervention to work.
(scrartcl)              Nevertheless, using requested
(scrartcl)              package `fancyhdr' on input line 21.

(C:\Program Files\MiKTeX\tex/latex/fancyhdr\fancyhdr.sty
Package: fancyhdr 2022/11/09 v4.1 Extensive control of page headers and footers

\f@nch@headwidth=\skip77
\f@nch@O@elh=\skip78
\f@nch@O@erh=\skip79
\f@nch@O@olh=\skip80
\f@nch@O@orh=\skip81
\f@nch@O@elf=\skip82
\f@nch@O@erf=\skip83
\f@nch@O@olf=\skip84
\f@nch@O@orf=\skip85
)
Package hyperref Info: Option `colorlinks' set `true' on input line 26.
   defining Unicode char U+2212 (decimal 8722)

(C:\Users\Admin\AppData\Local\Programs\MiKTeX\tex/latex/l3backend\l3backend-pdf
tex.def
File: l3backend-pdftex.def 2022-09-28 L3 backend support: PDF output (pdfTeX)
\l__color_backend_stack_int=\count310
\l__pdf_internal_box=\box72
) (FlatQuasispecies_Supplementary - S1.aux)
\openout1 = `"FlatQuasispecies_Supplementary - S1.aux"'.

LaTeX Font Info:    Checking defaults for OML/cmm/m/it on input line 67.
LaTeX Font Info:    ... okay on input line 67.
LaTeX Font Info:    Checking defaults for OMS/cmsy/m/n on input line 67.
LaTeX Font Info:    ... okay on input line 67.
LaTeX Font Info:    Checking defaults for OT1/cmr/m/n on input line 67.
LaTeX Font Info:    ... okay on input line 67.
LaTeX Font Info:    Checking defaults for T1/cmr/m/n on input line 67.
LaTeX Font Info:    ... okay on input line 67.
LaTeX Font Info:    Checking defaults for TS1/cmr/m/n on input line 67.
LaTeX Font Info:    ... okay on input line 67.
LaTeX Font Info:    Checking defaults for OMX/cmex/m/n on input line 67.
LaTeX Font Info:    ... okay on input line 67.
LaTeX Font Info:    Checking defaults for U/cmr/m/n on input line 67.
LaTeX Font Info:    ... okay on input line 67.
LaTeX Font Info:    Checking defaults for PD1/pdf/m/n on input line 67.
LaTeX Font Info:    ... okay on input line 67.
LaTeX Font Info:    Checking defaults for PU/pdf/m/n on input line 67.
LaTeX Font Info:    ... okay on input line 67.
Package scrbase Info: activating english \abstractname on input line 67.
Package scrbase Info: activating english \partname on input line 67.
Package scrbase Info: activating english \figurename on input line 67.
Package scrbase Info: activating english \tablename on input line 67.
Package scrbase Info: activating english \contentsname on input line 67.
Package scrbase Info: activating english \listfigurename on input line 67.
Package scrbase Info: activating english \listtablename on input line 67.
Package scrbase Info: activating english \refname on input line 67.
Package scrbase Info: activating english \indexname on input line 67.

(C:\Users\Admin\AppData\Local\Programs\MiKTeX\tex/context/base/mkii\supp-pdf.mk
ii
[Loading MPS to PDF converter (version 2006.09.02).]
\scratchcounter=\count311
\scratchdimen=\dimen188
\scratchbox=\box73
\nofMPsegments=\count312
\nofMParguments=\count313
\everyMPshowfont=\toks32
\MPscratchCnt=\count314
\MPscratchDim=\dimen189
\MPnumerator=\count315
\makeMPintoPDFobject=\count316
\everyMPtoPDFconversion=\toks33
)
(C:\Users\Admin\AppData\Local\Programs\MiKTeX\tex/latex/epstopdf-pkg\epstopdf-b
ase.sty
Package: epstopdf-base 2020-01-24 v2.11 Base part for package epstopdf
Package epstopdf-base Info: Redefining graphics rule for `.eps' on input line 4
85.

(C:\Users\Admin\AppData\Local\Programs\MiKTeX\tex/latex/00miktex\epstopdf-sys.c
fg
File: epstopdf-sys.cfg 2021/03/18 v2.0 Configuration of epstopdf for MiKTeX
))
(C:\Program Files\MiKTeX\tex/latex/translations/dicts\translations-basic-dictio
nary-english.trsl
File: translations-basic-dictionary-english.trsl (english translation file `tra
nslations-basic-dictionary')
)
Package translations Info: loading dictionary `translations-basic-dictionary' f
or `english'. on input line 67.
Package caption Info: Begin \AtBeginDocument code.
Package caption Info: hyperref package is loaded.
Package caption Info: End \AtBeginDocument code.
Package hyperref Info: Link coloring ON on input line 67.
 (FlatQuasispecies_Supplementary - S1.out)
(FlatQuasispecies_Supplementary - S1.out)
\@outlinefile=\write3
\openout3 = `"FlatQuasispecies_Supplementary - S1.out"'.

Class scrartcl Info: loading recommended package `bookmark'.
(scrartcl)           Using `bookmark' together with `hyperref' is recommended,
(scrartcl)           because of handling of possible bookmark level gaps.
(scrartcl)           You can avoid loading `bookmark' with KOMA-Script option
(scrartcl)           `bookmarkpackage=false' before \begin{document} and
(scrartcl)           you can avoid this message adding:
(scrartcl)             \usepackage{bookmark}
(scrartcl)           before \begin{document} on input line 67.

(C:\Program Files\MiKTeX\tex/latex/bookmark\bookmark.sty
Package: bookmark 2020-11-06 v1.29 PDF bookmarks (HO)

(C:\Program Files\MiKTeX\tex/latex/bookmark\bkm-pdftex.def
File: bkm-pdftex.def 2020-11-06 v1.29 bookmark driver for pdfTeX (HO)
\BKM@id=\count317
))
(C:\Program Files\MiKTeX\tex/latex/pdflscape\pdflscape.sty
Package: pdflscape 2022-10-27 v0.13 Display of landscape pages in PDF

(C:\Program Files\MiKTeX\tex/latex/pdflscape\pdflscape-nometadata.sty
Package: pdflscape-nometadata 2022-10-28 v0.13 Display of landscape pages in PD
F (HO)

(C:\Users\Admin\AppData\Local\Programs\MiKTeX\tex/latex/graphics\lscape.sty
Package: lscape 2020/05/28 v3.02 Landscape Pages (DPC)
)
Package pdflscape Info: Auto-detected driver: pdftex on input line 81.
))
Overfull \hbox (34.84155pt too wide) in paragraph at lines 70--70
 [][] 
 []

[1


{C:/Users/Admin/AppData/Local/MiKTeX/fonts/map/pdftex/pdftex.map}]
Overfull \hbox (31.17033pt too wide) in paragraph at lines 185--204
 [][] 
 []

[2] [3]

LaTeX Warning: Command \textendash invalid in math mode on input line 303.

[4] [5] [6] [7] [8] [9] [10] [11] [12] [13] [14] [15]
<SupplFig01_FullCoverageByStrand.pdf, id=94, 433.62pt x 361.35pt>
File: SupplFig01_FullCoverageByStrand.pdf Graphic file (type pdf)
<use SupplFig01_FullCoverageByStrand.pdf>
Package pdftex.def Info: SupplFig01_FullCoverageByStrand.pdf  used on input lin
e 839.
(pdftex.def)             Requested size: 344.00131pt x 286.68192pt.
 [16

 <./SupplFig01_FullCoverageByStrand.pdf>]
<SupplFig02_Intersects_ReadsImpact_AtThresholds.pdf, id=106, 476.78125pt x 722.
7pt>
File: SupplFig02_Intersects_ReadsImpact_AtThresholds.pdf Graphic file (type pdf
)
<use SupplFig02_Intersects_ReadsImpact_AtThresholds.pdf>
Package pdftex.def Info: SupplFig02_Intersects_ReadsImpact_AtThresholds.pdf  us
ed on input line 851.
(pdftex.def)             Requested size: 386.99738pt x 586.64093pt.
 [17 <./SupplFig02_Intersects_ReadsImpact_AtThresholds.pdf>]
<SupplFig03_FW&RV_HillNumbersProfile_2.pdf, id=117, 505.89pt x 469.755pt>
File: SupplFig03_FW&RV_HillNumbersProfile_2.pdf Graphic file (type pdf)
<use SupplFig03_FW&RV_HillNumbersProfile_2.pdf>
Package pdftex.def Info: SupplFig03_FW&RV_HillNumbersProfile_2.pdf  used on inp
ut line 867.
(pdftex.def)             Requested size: 430.0pt x 399.29364pt.
[18 <./SupplFig03_FW&RV_HillNumbersProfile_2.pdf>]
<SupplFig04_FW&RV_HillEvennessProfile.pdf, id=129, 505.89pt x 469.755pt>
File: SupplFig04_FW&RV_HillEvennessProfile.pdf Graphic file (type pdf)
<use SupplFig04_FW&RV_HillEvennessProfile.pdf>
Package pdftex.def Info: SupplFig04_FW&RV_HillEvennessProfile.pdf  used on inpu
t line 878.
(pdftex.def)             Requested size: 425.70236pt x 395.30113pt.
 [19 <./SupplFig04_FW&RV_HillEvennessProfile.pdf>]
<SupplFig05_FW&RV_FlatnessIndex_q1.pdf, id=142, 397.485pt x 397.485pt>
File: SupplFig05_FW&RV_FlatnessIndex_q1.pdf Graphic file (type pdf)
<use SupplFig05_FW&RV_FlatnessIndex_q1.pdf>
Package pdftex.def Info: SupplFig05_FW&RV_FlatnessIndex_q1.pdf  used on input l
ine 889.
(pdftex.def)             Requested size: 386.99738pt x 387.00955pt.
<SupplFig06_FW&RV_FlatnessIndex_Log.qInf.pdf, id=143, 397.485pt x 397.485pt>
File: SupplFig06_FW&RV_FlatnessIndex_Log.qInf.pdf Graphic file (type pdf)
<use SupplFig06_FW&RV_FlatnessIndex_Log.qInf.pdf>
Package pdftex.def Info: SupplFig06_FW&RV_FlatnessIndex_Log.qInf.pdf  used on i
nput line 899.
(pdftex.def)             Requested size: 386.99738pt x 387.00955pt.
 [20 <./SupplFig05_FW&RV_FlatnessIndex_q1.pdf>]
<SupplFig07_Top25_HaplotypeFreqs-1.pdf, id=154, 433.62pt x 722.7pt>
File: SupplFig07_Top25_HaplotypeFreqs-1.pdf Graphic file (type pdf)
<use SupplFig07_Top25_HaplotypeFreqs-1.pdf>
Package pdftex.def Info: SupplFig07_Top25_HaplotypeFreqs-1.pdf  used on input l
ine 909.
(pdftex.def)             Requested size: 386.99738pt x 645.03154pt.
 [21 <./SupplFig06_FW&RV_FlatnessIndex_Log.qInf.pdf>]
<SupplFig07_Top25_HaplotypeFreqs-2.pdf, id=166, 433.62pt x 722.7pt>
File: SupplFig07_Top25_HaplotypeFreqs-2.pdf Graphic file (type pdf)
<use SupplFig07_Top25_HaplotypeFreqs-2.pdf>
Package pdftex.def Info: SupplFig07_Top25_HaplotypeFreqs-2.pdf  used on input l
ine 918.
(pdftex.def)             Requested size: 408.49869pt x 680.85988pt.
 [22 <./SupplFig07_Top25_HaplotypeFreqs-1.pdf>]
Overfull \vbox (0.85988pt too high) has occurred while \output is active []


[23 <./SupplFig07_Top25_HaplotypeFreqs-2.pdf>]
<SupplFig07_Top25_HaplotypeFreqs-3.pdf, id=187, 433.62pt x 722.7pt>
File: SupplFig07_Top25_HaplotypeFreqs-3.pdf Graphic file (type pdf)
<use SupplFig07_Top25_HaplotypeFreqs-3.pdf>
Package pdftex.def Info: SupplFig07_Top25_HaplotypeFreqs-3.pdf  used on input l
ine 927.
(pdftex.def)             Requested size: 408.49869pt x 680.85988pt.

Overfull \vbox (38.05988pt too high) has occurred while \output is active []


[24 <./SupplFig07_Top25_HaplotypeFreqs-3.pdf>]
<SupplFig08_Top25HplRatio.pdf, id=198, 325.215pt x 433.62pt>
File: SupplFig08_Top25HplRatio.pdf Graphic file (type pdf)
<use SupplFig08_Top25HplRatio.pdf>
Package pdftex.def Info: SupplFig08_Top25HplRatio.pdf  used on input line 939.
(pdftex.def)             Requested size: 322.5pt x 430.03279pt.
 [25 <./SupplFig08_Top25HplRatio.pdf>]
<SupplFig09_AverageSubstByRead.pdf, id=210, 325.215pt x 433.62pt>
File: SupplFig09_AverageSubstByRead.pdf Graphic file (type pdf)
<use SupplFig09_AverageSubstByRead.pdf>
Package pdftex.def Info: SupplFig09_AverageSubstByRead.pdf  used on input line 
951.
(pdftex.def)             Requested size: 322.5pt x 430.03279pt.
 [26 <./SupplFig09_AverageSubstByRead.pdf>]
<SupplFig10_NewID.NoRplc_SubsamplingHillNumbers.pdf, id=221, 397.485pt x 361.35
pt>
File: SupplFig10_NewID.NoRplc_SubsamplingHillNumbers.pdf Graphic file (type pdf
)
<use SupplFig10_NewID.NoRplc_SubsamplingHillNumbers.pdf>
Package pdftex.def Info: SupplFig10_NewID.NoRplc_SubsamplingHillNumbers.pdf  us
ed on input line 963.
(pdftex.def)             Requested size: 425.70236pt x 387.01563pt.
 [27 <./SupplFig10_NewID.NoRplc_SubsamplingHillNumbers.pdf>]
<SupplFig11_NewID.NoRplc_SubsamplingEvenness.pdf, id=232, 397.485pt x 361.35pt>

File: SupplFig11_NewID.NoRplc_SubsamplingEvenness.pdf Graphic file (type pdf)
<use SupplFig11_NewID.NoRplc_SubsamplingEvenness.pdf>
Package pdftex.def Info: SupplFig11_NewID.NoRplc_SubsamplingEvenness.pdf  used 
on input line 976.
(pdftex.def)             Requested size: 386.99738pt x 351.82687pt.
 [28 <./SupplFig11_NewID.NoRplc_SubsamplingEvenness.pdf>]
<SupplFig12_RarefiedQFF_FW&RV.pdf, id=244, 433.62pt x 433.62pt>
File: SupplFig12_RarefiedQFF_FW&RV.pdf Graphic file (type pdf)
<use SupplFig12_RarefiedQFF_FW&RV.pdf>
Package pdftex.def Info: SupplFig12_RarefiedQFF_FW&RV.pdf  used on input line 9
88.
(pdftex.def)             Requested size: 430.0pt x 430.01956pt.
 [29 <./SupplFig12_RarefiedQFF_FW&RV.pdf>]
<SupplFig13_FW&RV_RarefiedHillNumbersProfile.pdf, id=255, 433.62pt x 433.62pt>
File: SupplFig13_FW&RV_RarefiedHillNumbersProfile.pdf Graphic file (type pdf)
<use SupplFig13_FW&RV_RarefiedHillNumbersProfile.pdf>
Package pdftex.def Info: SupplFig13_FW&RV_RarefiedHillNumbersProfile.pdf  used 
on input line 999.
(pdftex.def)             Requested size: 430.0pt x 430.01956pt.
 [30 <./SupplFig13_FW&RV_RarefiedHillNumbersProfile.pdf>]
<SupplFig14_FW&RV_Rarefied_RelativeLogarithmicEvennessProfile.pdf, id=267, 433.
62pt x 433.62pt>
File: SupplFig14_FW&RV_Rarefied_RelativeLogarithmicEvennessProfile.pdf Graphic 
file (type pdf)
<use SupplFig14_FW&RV_Rarefied_RelativeLogarithmicEvennessProfile.pdf>
Package pdftex.def Info: SupplFig14_FW&RV_Rarefied_RelativeLogarithmicEvennessP
rofile.pdf  used on input line 1011.
(pdftex.def)             Requested size: 430.0pt x 430.01956pt.
 [31 <./SupplFig14_FW&RV_Rarefied_RelativeLogarithmicEvennessProfile.pdf>]
<SupplFig15_RarefactionImpactOnEvenness_ReadsVsRelDiff-2.pdf, id=280, 289.08pt 
x 289.08pt>
File: SupplFig15_RarefactionImpactOnEvenness_ReadsVsRelDiff-2.pdf Graphic file 
(type pdf)
<use SupplFig15_RarefactionImpactOnEvenness_ReadsVsRelDiff-2.pdf>
Package pdftex.def Info: SupplFig15_RarefactionImpactOnEvenness_ReadsVsRelDiff-
2.pdf  used on input line 1023.
(pdftex.def)             Requested size: 365.50262pt x 365.52191pt.
 [32 <./SupplFig15_RarefactionImpactOnEvenness_ReadsVsRelDiff-2.pdf>] (FlatQuas
ispecies_Supplementary - S1.aux)
Package rerunfilecheck Info: File `"FlatQuasispecies_Supplementary - S1".out' h
as not changed.
(rerunfilecheck)             Checksum: D41D8CD98F00B204E9800998ECF8427E;0.
 ) 
Here is how much of TeX's memory you used:
 23437 strings out of 475385
 484883 string characters out of 2776906
 1082665 words of memory out of 3000000
 44460 multiletter control sequences out of 15000+600000
 476881 words of font info for 55 fonts, out of 8000000 for 9000
 1141 hyphenation exceptions out of 8191
 108i,10n,106p,10634b,901s stack positions out of 10000i,1000n,20000p,200000b,80000s
<C:/Users/Admin/AppData/Local/Programs/MiKTeX/fonts/type1/public/amsfonts/cm/
cmmi10.pfb><C:/Users/Admin/AppData/Local/Programs/MiKTeX/fonts/type1/public/ams
fonts/cm/cmmi8.pfb><C:/Users/Admin/AppData/Local/Programs/MiKTeX/fonts/type1/pu
blic/amsfonts/cm/cmr10.pfb><C:/Users/Admin/AppData/Local/Programs/MiKTeX/fonts/
type1/public/amsfonts/cm/cmr12.pfb><C:/Users/Admin/AppData/Local/Programs/MiKTe
X/fonts/type1/public/amsfonts/cm/cmr6.pfb><C:/Users/Admin/AppData/Local/Program
s/MiKTeX/fonts/type1/public/amsfonts/cm/cmr8.pfb><C:/Users/Admin/AppData/Local/
Programs/MiKTeX/fonts/type1/public/amsfonts/cm/cmr9.pfb><C:/Users/Admin/AppData
/Local/Programs/MiKTeX/fonts/type1/public/amsfonts/cm/cmssbx10.pfb><C:/Users/Ad
min/AppData/Local/Programs/MiKTeX/fonts/type1/public/amsfonts/cm/cmsy10.pfb><C:
/Users/Admin/AppData/Local/Programs/MiKTeX/fonts/type1/public/amsfonts/cm/cmsy8
.pfb>
Output written on "FlatQuasispecies_Supplementary - S1.pdf" (32 pages, 343196 b
ytes).
PDF statistics:
 359 PDF objects out of 1000 (max. 8388607)
 69 named destinations out of 1000 (max. 500000)
 110 words of extra memory for PDF output out of 10000 (max. 10000000)
