# Supplementary material for: In-Host Flat-like Quasispecies: Characterization Methods and Clinical Implications
Source: Microorganisms. 2024 May 17;12(5):1011. doi: 10.3390/microorganisms12051011 (PMC11124460; doi:10.3390/microorganisms12051011)
Supplement: Supplementary file 1 [file microorganisms-12-01011-s001.zip › Supplementary-File S1/FlatQuasispecies_Supplementary -File S1.tex]

\documentclass[paper=a4, fontsize=11pt, headings=normal, bibliography=totoc]{scrartcl}

\usepackage[english]{babel}   % English language/hyphenation
% \usepackage[spanish]{babel} % Spanish
% \usepackage[UTF8]{inputenc} % Accents
\usepackage{rotating}
\usepackage{graphicx}
\usepackage{multirow}
\usepackage{setspace}
\usepackage{siunitx}
\usepackage{enumerate}
\usepackage{mathtools}
\usepackage{float}
\usepackage{caption}
\usepackage{hyperref}
\usepackage{pdfpages}
\usepackage{xcolor}
\usepackage{datetime2}
\usepackage{afterpage}
\usepackage{fancyhdr}
\hypersetup{
    colorlinks,
    linkcolor={red!50!black},
    citecolor={blue!50!black},
    urlcolor={blue!80!black}
}
\pagestyle{plain}
\DeclareUnicodeCharacter{2212}{-}

\voffset=-0.5cm
\hoffset=-0.4cm
\textheight=680pt
\textwidth=430pt
\linespread{1.2}
\setlength{\headsep}{1cm}
\setlength{\parindent}{15pt}
\setlength{\parskip}{4pt}

\DeclareOldFontCommand{\bf}{\normalfont\bfseries}{\mathbf}

\renewcommand\labelitemi{-}
\renewcommand{\thetable}{S\arabic{table}}
\renewcommand{\thefigure}{S\arabic{figure}}

\title{ \huge{In-host flat-like quasispecies, methods and clinical implications}\\
        \vspace{12pt}        
        \begin{LARGE}
         Supplementary material
        \end{LARGE} }

% Authors, for the paper (add full first names)
\author{
   Josep Gregori$^{1}$, Sergi Colomer-Castell$^{1,2,3}$, 
   Marta Ibañez Lligoña $^{1,2,4}$, \\
   Damir Garcia-Cehic$^{1,2}$,
   Carolina Campos$^{1,2,3}$, Maria Buti$^{1,2,4}$, \\ 
   Mar Riveiro-Barciela$^{1,2,4}$, Cristina Andrés$^{5,6}$, 
   Maria Piñana$^{5,6}$, \\
   Alejandra Gonzalez-Sánchez$^{5,6}$, Francisco Rodríguez-Frías$^{2,7}$, \\
   Maria Francesca Cortese$^{2,6,7}$,  David Tabernero$^{1,2,6}$, Tomás Pumarola$^{3,5,6,7}$,  \\
   Juan Ignacio Esteban$^{1,2,4}$,  Andrés Antón$^{5,6}$, and Josep Quer$^{1,2,3,4}$      
}

\date{}

%%%%%%%%%%%%%%%%%%%%%%%%%%%%%%%%%%%%%%%%%%
\begin{document}

\maketitle

\vspace{-24pt}

\begin{footnotesize}
        $^{1}$ Liver Diseases-Viral Hepatitis, Liver Unit, Vall d’Hebron Institut de Recerca (VHIR), Vall d’Hebron Hospital Universitari, Vall d’Hebron Barcelona Hospital Campus, Passeig Vall d'Hebron 119-129, 08035 Barcelona, Spain 

        $^{2}$ Centro de Investigación Biomédica en Red de Enfermedades Hepáticas y Digestivas (CIBERehd), Instituto de Salud Carlos III, Av. Monforte de Lemos, 3-5, 28029 Madrid, Spain 

        $^{3}$ Biochemistry and Molecular Biology Department, UAB, Bellaterra, Spain

        $^{4}$ Medicine Department, Universitat Autònoma de Barcelona (UAB), Campus de la UAB, Plaça Cívica, 08193 Bellaterra, Spain 

        $^{5}$ Centro de Investigación Biomédica en Red de Enfermedades Infecciosas (CIBERINFEC), Instituto de Salud Carlos III, Av. Monforte de Lemos, 3-5, 28029 Madrid, Spain 

        $^{6}$ Microbiology Department, Vall d’Hebron Institut de Recerca (VHIR), Vall d’Hebron Hospital Universitari, Vall d’Hebron Barcelona Hospital Campus, Passeig Vall d'Hebron 119-129, 08035 Barcelona, Spain 

        $^{7}$ Biochemistry Department, Vall d’Hebron Institut de Recerca (VHIR), Vall d’Hebron Hospital Universitari, Vall d’Hebron Barcelona Hospital Campus, Passeig Vall d'Hebron 119-129, 08035 Barcelona, Spain 

\end{footnotesize}

\vspace{10pt}

\noindent
Corresponding authors: \\
\indent 
    Josep Gregori (josep.gregori@gmail.com) and Josep Quer (josep.quer@vhir.org)
%      }

\newpage

\section{Diversities, evenness and sampling size}

Higher evenness values are observed for the samples S18 and S19, than for the 
corresponding replicates at approximately four-fold coverage, S16 and S17 
(Supplementary Figures S5 and S6). On the other hand, in Supplementary Figure S3 
we see lower values for $^{0}D$ in S18 and S19 than in S16 and S17, but approximately 
the same values for $^{\infty}D$. These results suggest that lower coverages will 
result in higher evenness values, and the contrary, that higher coverages will 
result in smoothed evenness values. To confirm this hypothesis, samples S16 and 
S17 were taken as reference quasispecies populations and were submitted to repeated 
rarefaction (subsampling without replacement) at coverage fractions 0.5, 0.25, 0.1, 
and 0.05. The subsampling was repeated 500 times for each sample and fraction, 
and the Hill numbers of orders 0, 1, 2, 3, and infinity were computed each time. 
The averages of the 500 values for each sample, fraction, and Hill number are shown 
in Supplementary Figure S10 and Supplementary Table S12. The corresponding evenness 
values are shown in Supplementary Figure S11 and Supplementary Table S13. 
The two samples in both strands show the same results, a significant drop in $^{0}D$ 
as we reduce the fraction of sampled reads, drop which is reduced as q increases, 
and which is practically null at $^\infty D$. The same behavior as observed in 
Supplementary Figure 3 with the pairs S16-S18 and S17-S19.
The rationale behind these results is that the sample size has stronger effect 
on the number of observed haplotypes than in the observed frequency of the master 
haplotype (see Supplementary Table S12). This is a direct consequence of the 
different sensitivity of the Hill numbers to sampling effort; at higher coverages 
the number of observed haplotypes is also higher, but the master sequence, that is 
the haplotype with the highest frequency, is observed at approximately the same 
frequency in both cases. Since it has highest frequency, it has the lowest sampling 
error. These results confirm the above stated hypothesis that given two different 
sample sizes, the resulting evenness index will be higher for the smaller sample. 

The sample size effect on QFF, HNP and RLEP is normalized by rarefaction to 
194,000 reads, and the results shown in Supplementary Figures S12, S13 and S14, and 
Supplementary Tables S14,  S15 and S16. Note that S18 and S19 were excluded of the 
rarefaction because of their low coverage. Finally, Supplementary Figure S15 shows 
the impact of rarefaction on evenness values for each sample to the reference size 
of 194,000 reads. This is a scatter-plot of the relative difference 
(rarefied-raw)/rarefied versus the original sample size, for each sample; 
$^{1}E$, $^{2}E$, $^{\infty}E$ values are represented. 
Beyond of a confirmation of what observed in subsampling S16 and S17 at different 
fractions of the original size, this plot shows a linear behaviour to rarefaction 
for $^{1}E$, $^{2}E$, $^{\infty}E$, except for the $^{1}E$ values of flat-like 
quasispecies (S10 and above).

\section{Supplementary tables}

%\begin{table}[!ht]
%    \centering
%    \begin{tabular}{|c|l|l|c|c|l|}
%    \hline
%Postfix & Prefix & ID & Run  & Run.ID & Virus\\  
%    \hline
%S01 & CoV-HKU1 & CoV-HKU1.S01 & R062 & R062S03 & Coronavirus HKU1\\ 
%S02 & CoV-NL63 & CoV-NL63.S02 & R062 & R062S05 & Coronavirus NL63\\ 
%S03 & CoV-OC43 & CoV-OC43.S03 & R062 & R062S07 & Coronavirus OC43\\ 
%S04 & EV-A71 & EV-A71.S04 & R062 & R062S13 & Enterovirus A71\\ 
%S05 & HCV-1B & HCV-1B.S05 & R062 & R062S19 & Hepatitis C virus\\ 
%S06 & HMPV-B & HMPV-B.S06 & R062 & R062S23 & Metapneumovirus B\\ 
%S07 & RSV-A & RSV-A.S07 & R062 & R062S25 & Respiratory syncytial virus A\\ 
%S08 & RSV-B & RSV-B.S08 & R062 & R062S27 & Respiratory syncytial virus B\\ 
%S09 & SARS-CoV-2 & SARS-CoV-2.S09 & R062 & R062S29 & SARS-CoV-2\\ 
%    \hline
%S10 & gHEV & gHEV.S10 & R083 & R083S08 & Hepatitis E virus\\ 
%S11 & gHEV & gHEV.S11 & R083 & R083S10 & Hepatitis E virus\\ 
%S12 & gHEV & gHEV.S12 & R083 & R083S20 & Hepatitis E virus\\ 
%S13 & gHEV & gHEV.S13 & R083 & R083S24 & Hepatitis E virus\\ 
%S14 & gHEV & gHEV.S14 & R089 & R089S09 & Hepatitis E virus\\ 
%S15 & gHEV & gHEV.S15 & R089 & R089S10 & Hepatitis E virus\\ 
%S16 & gHEV & gHEV.S16 & R089 & R089S12 & Hepatitis E virus\\ 
%S17 & gHEV & gHEV.S17 & R089 & R089S16 & Hepatitis E virus\\ 
%S18 & gHEV & gHEV.S18 & R121 & R121S12 & Hepatitis E virus\\ 
%S19 & gHEV & gHEV.S19 & R121 & R121S16 & Hepatitis E virus\\ 
%    \hline
%    \end{tabular}
%    \caption{Sample ID description. Samples are uniquely identified by the symbols
%     S01 to S19. For ease of interpretation, in some cases the combination of a 
%     prefix indicating the virus and the unique symbols as sufix are used. 
%     Run: Sequencing run where the samples were sequenced.
%     Run.ID: original ID used for the sample in the corresponding run.}
%\end{table}
%
%\newpage

\begin{sidewaystable}
    \centering
\fontsize{10pt}{10pt}\selectfont
    \begin{tabular}{|l|l|l|l|l|r|r|r|}
    \hline
Ampl.Nm & Genebank & Region & Primer.FW & Primer.RV & 5' pos & 3' pos & ALen  \\     
    \hline
CoV-HKU1 & MH940245.1 & Spike & ATGCAGATGTAGGTATGCCTACCACT & ATTCTACGTTCCCAATTAAGAGGT & 23495 & 23900 & 354  \\ 
CoV-NL63 & ON554022.1 & Spike & CTGCAAATTTTCTTGATGATAATGT & TCAGACCAAGTAACATACAAAGCA & 21794 & 22220 & 376  \\ 
CoV-OC43 & PP187318.1 & Spike & GCAGGTTTAATCCTTCTACTTGGAAT & CAGACCAACCCAAAAATGCTTGT & 24973 & 25359 & 336  \\ 
EV-A71 & OR800939.1 & VP1 & ATGCGYTTTGAYGCAGAGTTCAC & CTGACGTGCTTCATCCTCAT & 2844 & 3213 & 325  \\ 
HCV-1B & AF054249 & E2 & ACTGGTTCGGCTGTACATGGATGA & TGCACGTCCACGATGTTCTGATG & 1985 & 2441 & 408  \\ 
HMPV-B & MZ504966.1 & Glycop. & ATAGACATGTTCAAAGCAAAGATGA & TGGCTTTTTCTCTGTGGTTGT & 6206 & 6634 & 381  \\ 
RSV-A & PP151405.1 & Glycop. & TGCTGTAACAGAATTGCAGTTGCT & TTGATATGCTGCAGCTTTGCTT & 5924 & 6306 & 335  \\ 
RSV-B & PP135061.1 & Glycop. & CATGTTAACAAACAGTGAGTTACTATCAT & AGGCTGACTTCACTTGGTAATGT & 6415 & 6807 & 339  \\ 
SARS-CoV-2 & MN908947.3 & Spike & CAGTGTTATAACACCAGGAACAAAT & ATTTGTGGGTATGGCAATAGAGTTA & 23347 & 23713 & 315  \\ 
HCV-G1g & AF166600.1  & NS5B & CCACATCAACTCCGTGTGG & CCGACGTACARTCTCTCRGTGAG & 7952 & 8389 & 394  \\ 
HCV-G4a & Y11604.1  & NS5B & CCACATCARCTCCGTGTGG & CCCACRTAGAGTCTYTCTGTGAG & 7952 & 8389 & 394  \\ 
HEV-ORF2 & LC770331.1 & Core & GTCGTCTCAGCCAATGGCGAGCC & CASARAANGTCTTNGARTACTGCT & 6373 & 6784 & 363  \\ 
    \hline
    \end{tabular}
    \caption{Specific primers and genome positions for each virus. 
         ALen: amplicon length after trimming primers. }
\end{sidewaystable}


\begin{table}[!ht]
    \centering
    \begin{tabular}{|c|c|c|r|r|r|r|}
    \hline
       ID & Virus & Strand & Reads & Master & Rd1 & Rd5\\ 
    \hline
S01 & CoV-HKU1 & FW & 276,201 & 82.531 & 1.630 & 2.130\\ 
S01 & CoV-HKU1 & RV & 286,514 & 82.826 & 1.638 & 2.101\\ 
S02 & CoV-NL63 & FW & 211,999 & 75.754 & 3.145 & 4.030\\ 
S02 & CoV-NL63 & RV & 207,402 & 73.846 & 3.647 & 4.587\\ 
S03 & CoV-OC43 & FW & 368,214 & 70.946 & 3.971 & 5.038\\ 
S03 & CoV-OC43 & RV & 356,914 & 70.393 & 4.143 & 5.181\\ 
S04 & EV-A71 & FW & 344,096 & 63.891 & 5.285 & 7.585\\ 
S04 & EV-A71 & RV & 338,345 & 63.577 & 5.478 & 7.812\\ 
S05 & HCV-1B & FW & 293,124 & 31.413 & 8.968 & 12.672\\ 
S05 & HCV-1B & RV & 271,492 & 30.749 & 9.353 & 13.311\\ 
S06 & HMPV-B & FW & 363,464 & 66.945 & 4.644 & 6.361\\ 
S06 & HMPV-B & RV & 356,692 & 68.835 & 4.135 & 5.649\\ 
S07 & RSV-A & FW & 272,451 & 79.638 & 2.093 & 2.730\\ 
S07 & RSV-A & RV & 280,640 & 79.846 & 2.047 & 2.665\\ 
S08 & RSV-B & FW & 347,637 & 81.978 & 1.728 & 2.116\\ 
S08 & RSV-B & RV & 340,815 & 82.235 & 1.621 & 1.998\\ 
S09 & SARS-CoV-2 & FW & 263,457 & 82.432 & 1.490 & 1.987\\ 
S09 & SARS-CoV-2 & RV & 272,136 & 82.228 & 1.544 & 2.029\\ 
    \hline
S10 & gHEV & FW & 304,313 & 8.163 & 37.749 & 51.980\\ 
S10 & gHEV & RV & 260,770 & 7.921 & 39.661 & 53.431\\ 
S11 & gHEV & FW & 293,327 & 8.817 & 40.674 & 53.821\\ 
S11 & gHEV & RV & 244,153 & 8.695 & 42.434 & 55.286\\ 
S12 & gHEV & FW & 242,066 & 5.182 & 29.919 & 42.547\\ 
S12 & gHEV & RV & 194,130 & 5.118 & 32.255 & 45.029\\ 
S13 & gHEV & FW & 265,554 & 0.415 & 78.417 & 90.883\\ 
S13 & gHEV & RV & 206,668 & 0.391 & 81.062 & 92.081\\ 
S14 & gHEV & FW & 248,738 & 2.094 & 48.906 & 63.858\\ 
S14 & gHEV & RV & 194,750 & 1.931 & 52.105 & 66.400\\ 
S15 & gHEV & FW & 275,257 & 1.149 & 70.070 & 83.153\\ 
S15 & gHEV & RV & 223,492 & 1.100 & 72.495 & 84.654\\ 
S16 & gHEV & FW & 278,336 & 0.190 & 81.824 & 92.865\\ 
S16 & gHEV & RV & 227,619 & 0.194 & 83.477 & 93.237\\ 
S17 & gHEV & FW & 304,874 & 0.293 & 73.428 & 86.347\\ 
S17 & gHEV & RV & 239,837 & 0.289 & 75.126 & 87.060\\ 
S18 & gHEV & FW & 75,673 & 0.214 & 89.954 & 96.136\\ 
S18 & gHEV & RV & 59,128 & 0.203 & 91.009 & 96.470\\ 
S19 & gHEV & FW & 73,326 & 0.274 & 82.694 & 90.750\\ 
S19 & gHEV & RV & 58,260 & 0.283 & 84.301 & 91.794\\ 
    \hline
    \end{tabular}
    \caption{Total reads per amplicon and strand, frequency of the master 
       haplotype, fraction of reads for singletons, and fraction of reads 
       for haplotypes supported  by up to 5 reads. Frequency and fractions 
       expressed as \%.}
\end{table}

\newpage

\begin{table}[!ht]
    \centering
    \begin{tabular}{|c|c|r|r|r|r|}
    \hline
       ID & Virus & Reads & Singl & UnqsSingl & AllUnqs\\  
    \hline
S01 & CoV-HKU1 & 562715 & 1.634 & 1.533 & 1.668 \\ 
S02 & CoV-NL63 & 419401 & 3.393 & 3.106 & 3.458 \\ 
S03 & CoV-OC43 & 725128 & 4.055 & 3.516 & 4.107 \\ 
S04 & EV-A71 & 682441 & 5.381 & 4.391 & 5.409 \\ 
S05 & HCV-1B & 564616 & 9.153 & 7.984 & 9.788 \\ 
S06 & HMPV-B & 720156 & 4.392 & 3.809 & 4.581 \\ 
S07 & RSV-A & 553091 & 2.069 & 1.883 & 2.136 \\ 
S08 & RSV-B & 688452 & 1.675 & 1.563 & 1.688 \\ 
S09 & SARS-CoV-2 & 535593 & 1.518 & 1.409 & 1.536 \\ 
    \hline
S10 & gHEV & 565083 & 38.631 & 35.237 & 41.983 \\ 
S11 & gHEV & 537480 & 41.473 & 38.364 & 45.004 \\ 
S12 & gHEV & 436196 & 30.958 & 28.191 & 35.540 \\ 
S13 & gHEV & 472222 & 79.575 & 76.801 & 83.887 \\ 
S14 & gHEV & 443488 & 50.311 & 46.566 & 53.297 \\ 
S15 & gHEV & 498749 & 71.157 & 67.797 & 74.099 \\ 
S16 & gHEV & 505955 & 82.568 & 79.844 & 85.953 \\ 
S17 & gHEV & 544711 & 74.175 & 70.937 & 77.806 \\ 
S18 & gHEV & 134801 & 90.417 & 88.229 & 90.790 \\ 
S19 & gHEV & 131586 & 83.406 & 80.585 & 84.277 \\ 
    \hline
    \end{tabular}
    \caption{Total reads per amplicon, and fractions for singletons, 
        singletons unique to one strand, and reads of haplotypes unique 
        to one strand. Fractions expressed as percentages.}
\end{table}

\newpage

\begin{table}[!ht]
    \centering
    \begin{tabular}{|c|c|r|r|r|r|}
    \hline
ID & Strand & Master & Emerging & $0.1 – 1\%$ & $< 0.1\%$ \\ 
    \hline
CoV-HKU1.S01 & FW & 82.531 & 0.000 & 1.594 & 15.875\\
CoV-HKU1.S01 & RV & 82.826 & 0.000 & 1.726 & 15.448\\
CoV-NL63.S02 & FW & 75.754 & 0.000 & 4.717 & 19.529\\
CoV-NL63.S02 & RV & 73.846 & 0.000 & 5.366 & 20.788\\
CoV-OC43.S03 & FW & 70.946 & 0.000 & 6.041 & 23.013\\
CoV-OC43.S03 & RV & 70.393 & 0.000 & 6.276 & 23.331\\
EV-A71.S04 & FW & 63.891 & 0.000 & 13.629 & 22.479\\
EV-A71.S04 & RV & 63.577 & 0.000 & 14.155 & 22.268\\
HCV-1B.S05 & FW & 31.413 & 22.364 & 10.541 & 35.682\\
HCV-1B.S05 & RV & 30.749 & 21.892 & 11.571 & 35.787\\
HMPV-B.S06 & FW & 66.945 & 0.000 & 7.520 & 25.535\\
HMPV-B.S06 & RV & 68.835 & 0.000 & 6.489 & 24.676\\
RSV-A.S07 & FW & 79.638 & 0.000 & 3.103 & 17.259\\
RSV-A.S07 & RV & 79.846 & 0.000 & 2.990 & 17.164\\
RSV-B.S08 & FW & 81.978 & 0.000 & 0.927 & 17.095\\
RSV-B.S08 & RV & 82.235 & 0.000 & 0.969 & 16.796\\
SARS-CoV-2.S09 & FW & 82.432 & 0.000 & 2.200 & 15.368\\
SARS-CoV-2.S09 & RV & 82.228 & 0.000 & 2.125 & 15.647\\
    \hline
gHEV.S10 & FW & 8.163 & 1.303 & 12.462 & 78.071\\
gHEV.S10 & RV & 7.921 & 1.364 & 12.019 & 78.696\\
gHEV.S11 & FW & 8.817 & 2.639 & 9.900 & 78.644\\
gHEV.S11 & RV & 8.695 & 2.773 & 9.415 & 79.116\\
gHEV.S12 & FW & 5.182 & 12.111 & 15.102 & 67.606\\
gHEV.S12 & RV & 5.118 & 12.102 & 15.063 & 67.718\\
gHEV.S13 & FW & 0.415 & 0.000 & 0.900 & 98.685\\
gHEV.S13 & RV & 0.391 & 0.000 & 0.786 & 98.822\\
gHEV.S14 & FW & 2.094 & 1.056 & 10.944 & 85.907\\
gHEV.S14 & RV & 1.931 & 0.000 & 12.383 & 85.686\\
gHEV.S15 & FW & 1.149 & 0.000 & 1.545 & 97.306\\
gHEV.S15 & RV & 1.100 & 0.000 & 1.519 & 97.381\\
gHEV.S16 & FW & 0.190 & 0.000 & 0.626 & 99.184\\
gHEV.S16 & RV & 0.194 & 0.000 & 0.640 & 99.166\\
gHEV.S17 & FW & 0.293 & 0.000 & 2.715 & 96.992\\
gHEV.S17 & RV & 0.289 & 0.000 & 2.384 & 97.327\\
gHEV.S18 & FW & 0.214 & 0.000 & 0.620 & 99.166\\
gHEV.S18 & RV & 0.203 & 0.000 & 0.641 & 99.156\\
gHEV.S19 & FW & 0.274 & 0.000 & 3.018 & 96.708\\
gHEV.S19 & RV & 0.283 & 0.000 & 2.403 & 97.314\\  
    \hline
    \end{tabular}
    \caption{Quasispecies fitness fractions for each amplicon and strand, 
       raw values. 
       Master frequency, emerging as the fraction of reads for haplotypes 
       above 1\% and below the master, fraction of reads for haplotypes at 
       frequencies between 0.1 and 1\%, and fraction of reads for haplotypes 
       below 0.1\%. Frequency and fractions expressed as percentages.}
\end{table}

\newpage

\begin{table}[!ht]
    \centering
    \begin{tabular}{|c|c|r|r|r|r|r|}
    \hline
ID & Strand & $^{0}\!D$ & $^{1}\!D$ & $^{2}\!D$ & $^{3}\!D$ & $^{\infty}\!D$\\
    \hline
CoV-HKU1.S01 & FW & 5799 & 5.25 & 1.47 & 1.33 & 1.21\\ 
CoV-HKU1.S01 & RV & 5976 & 5.14 & 1.46 & 1.33 & 1.21\\ 
CoV-NL63.S02 & FW & 8205 & 9.61 & 1.74 & 1.52 & 1.32\\ 
CoV-NL63.S02 & RV & 9173 & 11.48 & 1.83 & 1.58 & 1.35\\ 
CoV-OC43.S03 & FW & 17293 & 15.02 & 1.99 & 1.67 & 1.41\\ 
CoV-OC43.S03 & RV & 17309 & 15.70 & 2.02 & 1.69 & 1.42\\ 
EV-A71.S04 & FW & 22453 & 27.33 & 2.45 & 1.96 & 1.57\\ 
EV-A71.S04 & RV & 22797 & 28.37 & 2.47 & 1.97 & 1.57\\ 
HCV-1B.S05 & FW & 32262 & 130.91 & 7.01 & 5.00 & 3.18\\ 
HCV-1B.S05 & RV & 31232 & 141.63 & 7.32 & 5.16 & 3.25\\ 
HMPV-B.S06 & FW & 20466 & 20.95 & 2.23 & 1.83 & 1.49\\ 
HMPV-B.S06 & RV & 17913 & 17.29 & 2.11 & 1.75 & 1.45\\ 
RSV-A.S07 & FW & 7134 & 6.59 & 1.58 & 1.41 & 1.26\\ 
RSV-A.S07 & RV & 7180 & 6.46 & 1.57 & 1.40 & 1.25\\ 
RSV-B.S08 & FW & 7354 & 5.52 & 1.49 & 1.35 & 1.22\\ 
RSV-B.S08 & RV & 6847 & 5.37 & 1.48 & 1.34 & 1.22\\ 
SARS-CoV-2.S09 & FW & 5101 & 5.09 & 1.47 & 1.34 & 1.21\\ 
SARS-CoV-2.S09 & RV & 5378 & 5.19 & 1.48 & 1.34 & 1.22\\ 
    \hline
gHEV.S10 & FW & 135372 & 17182.36 & 137.10 & 42.71 & 12.25\\ 
gHEV.S10 & RV & 120512 & 16845.38 & 144.75 & 44.65 & 12.63\\ 
gHEV.S11 & FW & 137986 & 17288.94 & 116.44 & 37.99 & 11.34\\ 
gHEV.S11 & RV & 118804 & 16544.89 & 119.59 & 38.79 & 11.50\\ 
gHEV.S12 & FW & 87365 & 7322.95 & 175.42 & 71.36 & 19.30\\ 
gHEV.S12 & RV & 74691 & 7276.66 & 180.70 & 72.86 & 19.54\\ 
gHEV.S13 & FW & 223705 & 171133.00 & 20304.17 & 3050.23 & 241.19\\ 
gHEV.S13 & RV & 178141 & 141520.90 & 21099.08 & 3243.87 & 255.46\\ 
gHEV.S14 & FW & 139407 & 37824.52 & 1027.08 & 287.49 & 47.76\\ 
gHEV.S14 & RV & 114751 & 35234.88 & 1149.31 & 320.07 & 51.78\\ 
gHEV.S15 & FW & 209683 & 123361.70 & 4933.76 & 780.53 & 87.05\\ 
gHEV.S15 & RV & 174583 & 108243.20 & 5156.54 & 819.08 & 90.92\\ 
gHEV.S16 & FW & 242079 & 198571.20 & 41197.29 & 6478.57 & 526.16\\ 
gHEV.S16 & RV & 200428 & 167029.70 & 39280.69 & 6284.56 & 516.14\\ 
gHEV.S17 & FW & 242171 & 156931.40 & 13670.95 & 3238.91 & 341.02\\ 
gHEV.S17 & RV & 193412 & 128034.70 & 12975.67 & 3156.40 & 346.09\\ 
gHEV.S18 & FW & 70195 & 63564.13 & 29435.46 & 6141.02 & 467.12\\ 
gHEV.S18 & RV & 55289 & 50685.19 & 26348.03 & 5936.40 & 492.73\\ 
gHEV.S19 & FW & 63350 & 48778.72 & 11344.69 & 3100.79 & 364.81\\ 
gHEV.S19 & RV & 51094 & 40722.29 & 11740.75 & 3295.52 & 353.09\\ 
    \hline
    \end{tabular}
    \caption{Hill numbers for each amplicon and strand at q=0,1,2,3 
        and infinity. Raw values.}
\end{table}

\newpage

\begin{table}[!ht]
    \centering
    \begin{tabular}{|c|c|r|r|r|}
    \hline
ID & Strand & $^{1}\!E$ & $^{2}\!E$ & eInf\\ 
    \hline
CoV-HKU1.S01 & FW & 0.0009 & 0.0003 & 0.0222\\ 
CoV-HKU1.S01 & RV & 0.0009 & 0.0002 & 0.0217\\ 
CoV-NL63.S02 & FW & 0.0012 & 0.0002 & 0.0308\\ 
CoV-NL63.S02 & RV & 0.0013 & 0.0002 & 0.0332\\ 
CoV-OC43.S03 & FW & 0.0009 & 0.0001 & 0.0352\\ 
CoV-OC43.S03 & RV & 0.0009 & 0.0001 & 0.0360\\ 
EV-A71.S04 & FW & 0.0012 & 0.0001 & 0.0447\\ 
EV-A71.S04 & RV & 0.0012 & 0.0001 & 0.0451\\ 
HCV-1B.S05 & FW & 0.0041 & 0.0002 & 0.1115\\ 
HCV-1B.S05 & RV & 0.0045 & 0.0002 & 0.1140\\ 
HMPV-B.S06 & FW & 0.0010 & 0.0001 & 0.0404\\ 
HMPV-B.S06 & RV & 0.0010 & 0.0001 & 0.0381\\ 
RSV-A.S07 & FW & 0.0009 & 0.0002 & 0.0257\\ 
RSV-A.S07 & RV & 0.0009 & 0.0002 & 0.0253\\ 
RSV-B.S08 & FW & 0.0008 & 0.0002 & 0.0223\\ 
RSV-B.S08 & RV & 0.0008 & 0.0002 & 0.0221\\ 
SARS-CoV-2.S09 & FW & 0.0010 & 0.0003 & 0.0226\\ 
SARS-CoV-2.S09 & RV & 0.0010 & 0.0003 & 0.0228\\ 
    \hline
gHEV.S10 & FW & 0.1269 & 0.0010 & 0.2121\\ 
gHEV.S10 & RV & 0.1398 & 0.0012 & 0.2167\\ 
gHEV.S11 & FW & 0.1253 & 0.0008 & 0.2052\\ 
gHEV.S11 & RV & 0.1393 & 0.0010 & 0.2090\\ 
gHEV.S12 & FW & 0.0838 & 0.0020 & 0.2602\\ 
gHEV.S12 & RV & 0.0974 & 0.0024 & 0.2649\\ 
gHEV.S13 & FW & 0.7650 & 0.0908 & 0.4453\\ 
gHEV.S13 & RV & 0.7944 & 0.1184 & 0.4585\\ 
gHEV.S14 & FW & 0.2713 & 0.0074 & 0.3264\\ 
gHEV.S14 & RV & 0.3071 & 0.0100 & 0.3388\\ 
gHEV.S15 & FW & 0.5883 & 0.0235 & 0.3645\\ 
gHEV.S15 & RV & 0.6200 & 0.0295 & 0.3737\\ 
gHEV.S16 & FW & 0.8203 & 0.1702 & 0.5054\\ 
gHEV.S16 & RV & 0.8334 & 0.1960 & 0.5117\\ 
gHEV.S17 & FW & 0.6480 & 0.0565 & 0.4704\\ 
gHEV.S17 & RV & 0.6620 & 0.0671 & 0.4803\\ 
gHEV.S18 & FW & 0.9055 & 0.4193 & 0.5508\\ 
gHEV.S18 & RV & 0.9167 & 0.4766 & 0.5677\\ 
gHEV.S19 & FW & 0.7700 & 0.1791 & 0.5336\\ 
gHEV.S19 & RV & 0.7970 & 0.2298 & 0.5411\\ 
    \hline
    \end{tabular}
    \caption{Evenness for each amplicon and strand, at q = 1 and 2,  
     $^{q}E \,=\, ^{q}\!D / ^{0}\!D$, and 
     $eI\!n\!f=log(^{\infty}\!D)/log(^{0}\!D)$. Raw values.}
\end{table}

\newpage

\begin{table}[!ht]
    \centering
    \begin{tabular}{|l|r|r|}
    \hline
 & Flat & Other\\ 
    \hline
   Min. & 0.0838 & 0.000751\\
1st Qu. & 0.1400 & 0.000901\\
 Median & 0.6340 & 0.000966\\
   Mean & 0.5210 & 0.001350\\
3rd Qu. & 0.7950 & 0.001210\\
   Max. & 0.9170 & 0.004530\\
    \hline
    \end{tabular}
    \caption{Summary values of Hill evenness at q 1, 
             $^{1}E \,=\, ^{1}\!D / ^{0}\!D$,
             for flat-like versus regular quasispecies.}
\end{table}


\begin{table}[!ht]
    \centering
    \begin{tabular}{|l|r|r|}
    \hline
 & Flat & Other\\ 
    \hline
   Min. & 0.205 & 0.0217\\
1st Qu. & 0.264 & 0.0227\\
 Median & 0.409 & 0.0320\\
   Mean & 0.392 & 0.0397\\
3rd Qu. & 0.507 & 0.0399\\
   Max. & 0.568 & 0.1140\\
    \hline
    \end{tabular}
    \caption{Summary values of evenness at q infinity, 
             $eI\!n\!f=log(^{\infty}\!D)/log(^{0}\!D)$,
             for flat-like versus regular quasispecies.}
\end{table}


\newpage


\begin{table}[!ht]
    \centering
    \begin{tabular}{|c|c|r|r|}
    \hline
ID & Strand & Top25 & Ratio\\ 
    \hline
CoV-HKU1.S01 & FW & 85.207 & 1.032\\ 
CoV-HKU1.S01 & RV & 85.528 & 1.033\\ 
CoV-NL63.S02 & FW & 79.002 & 1.043\\ 
CoV-NL63.S02 & RV & 77.230 & 1.046\\ 
CoV-OC43.S03 & FW & 74.356 & 1.048\\ 
CoV-OC43.S03 & RV & 73.995 & 1.051\\ 
EV-A71.S04 & FW & 68.690 & 1.075\\ 
EV-A71.S04 & RV & 68.378 & 1.076\\ 
HCV-1B.S05 & FW & 60.026 & 1.911\\ 
HCV-1B.S05 & RV & 59.451 & 1.933\\ 
HMPV-B.S06 & FW & 72.480 & 1.083\\ 
HMPV-B.S06 & RV & 74.398 & 1.081\\ 
RSV-A.S07 & FW & 83.122 & 1.044\\ 
RSV-A.S07 & RV & 83.303 & 1.043\\ 
RSV-B.S08 & FW & 84.349 & 1.029\\ 
RSV-B.S08 & RV & 84.524 & 1.028\\ 
SARS-CoV-2.S09 & FW & 85.721 & 1.040\\ 
SARS-CoV-2.S09 & RV & 85.406 & 1.039\\ 
    \hline
gHEV.S10 & FW & 16.670 & 2.042\\ 
gHEV.S10 & RV & 16.414 & 2.072\\ 
gHEV.S11 & FW & 19.128 & 2.169\\ 
gHEV.S11 & RV & 18.801 & 2.162\\ 
gHEV.S12 & FW & 25.118 & 4.848\\ 
gHEV.S12 & RV & 24.592 & 4.805\\ 
gHEV.S13 & FW & 2.177 & 5.250\\ 
gHEV.S13 & RV & 2.147 & 5.486\\ 
gHEV.S14 & FW & 10.932 & 5.221\\ 
gHEV.S14 & RV & 10.317 & 5.342\\ 
gHEV.S15 & FW & 3.911 & 3.404\\ 
gHEV.S15 & RV & 3.761 & 3.420\\ 
gHEV.S16 & FW & 1.541 & 8.106\\ 
gHEV.S16 & RV & 1.502 & 7.751\\ 
gHEV.S17 & FW & 3.384 & 11.539\\ 
gHEV.S17 & RV & 3.327 & 11.514\\ 
gHEV.S18 & FW & 1.530 & 7.148\\ 
gHEV.S18 & RV & 1.497 & 7.375\\ 
gHEV.S19 & FW & 3.579 & 13.055\\ 
gHEV.S19 & RV & 3.249 & 11.473\\ 
    \hline
    \end{tabular}
    \caption{Fraction of reads of the 25 most abundant haplotypes
       in each amplicon and strand, expressed as percentage, and ratio 
       of this fraction to the corresponding master frequency.}
\end{table}

\newpage

\begin{table}[!ht]
    \centering
    \begin{tabular}{|l|r|r|}
    \hline
 & Flat & Other\\ 
    \hline
   Min. & 2.042 & 1.028\\
1st Qu. & 3.416 & 1.039\\
 Median & 5.296 & 1.045\\
   Mean & 6.209 & 1.146\\
3rd Qu. & 7.840 & 1.076\\
   Max. & 13.055 & 1.933\\
    \hline
    \end{tabular}
    \caption{Summary values of the ratio of top 25 haplotypes 
             versus master haplotype.} 
\end{table}

%\newpage

\begin{table}[!ht]
    \centering
    \begin{tabular}{|c|r|r|}
    \hline
ID & FW & RV\\ 
    \hline
CoV-HKU1.S01 & 0.181 & 0.179\\ 
CoV-NL63.S02 & 0.275 & 0.297\\ 
CoV-OC43.S03 & 0.332 & 0.339\\ 
EV-A71.S04 & 0.441 & 0.448\\ 
HCV-1B.S05 & 0.985 & 1.006\\ 
HMPV-B.S06 & 0.388 & 0.359\\ 
RSV-A.S07 & 0.213 & 0.210\\ 
RSV-B.S08 & 0.198 & 0.194\\ 
SARS-CoV-2.S09 & 0.158 & 0.162\\ 
    \hline
gHEV.S10 & 2.520 & 2.553\\ 
gHEV.S11 & 2.420 & 2.459\\ 
gHEV.S12 & 4.200 & 4.226\\ 
gHEV.S13 & 5.490 & 5.542\\ 
gHEV.S14 & 4.418 & 4.518\\ 
gHEV.S15 & 5.669 & 5.765\\ 
gHEV.S16 & 7.528 & 7.607\\ 
gHEV.S17 & 6.753 & 6.821\\ 
gHEV.S18 & 7.554 & 7.213\\ 
gHEV.S19 & 6.709 & 6.847\\  
    \hline
    \end{tabular}
    \caption{Average number of substitutions with respect to the 
      master haplotype, per read, for each amplicon and strand. 
      FW: forward strand, RV: reverse strand.}
\end{table}

\newpage

\begin{table}[!ht]
    \centering
    \begin{tabular}{|c|c|c|r|r|r|r|r|r|}
    \hline
ID & Strand & q & Raw & 0.5 & 0.25 & 0.1 & 0.05\\ 
    \hline
gHEV.S16 & FW & 0 & 242079 & 125377 & 64368 & 26432 & 13413\\ 
gHEV.S16 & FW & 1 & 198571 & 108815 & 58346 & 24956 & 12925\\ 
gHEV.S16 & FW & 2 & 41197 & 35870 & 28577 & 17704 & 10804\\ 
gHEV.S16 & FW & 3 & 6479 & 6443 & 6401 & 6156 & 5568\\ 
gHEV.S16 & FW & inf & 526 & 526 & 526 & 512 & 488\\ 
gHEV.S16 & RV & 0 & 200428 & 103381 & 52950 & 21702 & 11006\\ 
gHEV.S16 & RV & 1 & 167030 & 90825 & 48455 & 20619 & 10657\\ 
gHEV.S16 & RV & 2 &  39281 & 33481 & 25924 & 15394 & 9192\\ 
gHEV.S16 & RV & 3 &  6285 & 6246 & 6188 & 5868 & 5214\\ 
gHEV.S16 & RV & inf & 516 & 515 & 510 & 489 & 470\\ 
    \hline
gHEV.S17 & FW & 0 & 242171 & 126825 & 65779 & 27321 & 13969\\ 
gHEV.S17 & FW & 1 & 156931 & 90668 & 51019 & 23090 & 12421\\ 
gHEV.S17 & FW & 2 & 13671 & 13083 & 12053 & 9757 & 7401\\ 
gHEV.S17 & FW & 3 & 3239 & 3226 & 3204 & 3134 & 3012\\ 
gHEV.S17 & FW & inf & 341 & 341 & 342 & 344 & 348\\ 
gHEV.S17 & RV & 0 & 193412 & 100853 & 52135 & 21586 & 11020\\ 
gHEV.S17 & RV & 1 & 128035 & 73346 & 41005 & 18458 & 9901\\ 
gHEV.S17 & RV & 2 & 12976 & 12321 & 11164 & 8760 & 6420\\ 
gHEV.S17 & RV & 3 & 3156 & 3146 & 3113 & 3039 & 2870\\ 
gHEV.S17 & RV & inf & 346 &347 & 347 & 348 & 342\\
    \hline
    \end{tabular}
    \caption{Hill numbers of different orders q, $^{q}D$, as observed (raw) 
      and as computed at different subsampling fractions by rarefaction.}
\end{table}

\newpage

\begin{table}[!ht]
    \centering
    \begin{tabular}{|c|c|r|r|r|r|r|r|}
    \hline
ID & Strand & Subsz & $^{1}\!E$ & $^{2}\!E$ & $^{3}\!E$ & $^{\infty}\!E$ & eInf\\
    \hline
gHEV.S16 & FW & Raw & 0.8203 & 0.1702 & 0.0268 & 0.0022 & 0.5054\\ 
gHEV.S16 & FW & 0.5 & 0.8679 & 0.2861 & 0.0514 & 0.0042 & 0.5337\\ 
gHEV.S16 & FW & 0.25 & 0.9065 & 0.444 & 0.0994 & 0.0082 & 0.5659\\ 
gHEV.S16 & FW & 0.1 & 0.9442 & 0.6698 & 0.2329 & 0.0194 & 0.6127\\ 
gHEV.S16 & FW & 0.05 & 0.9636 & 0.8055 & 0.4151 & 0.0364 & 0.6514\\ 
gHEV.S16 & RV & Raw & 0.8334 & 0.196 & 0.0314 & 0.0026 & 0.5116\\ 
gHEV.S16 & RV & 0.5 & 0.8785 & 0.3239 & 0.0604 & 0.005 & 0.5408\\ 
gHEV.S16 & RV & 0.25 & 0.9151 & 0.4896 & 0.1169 & 0.0096 & 0.5731\\ 
gHEV.S16 & RV & 0.1 & 0.9501 & 0.7093 & 0.2704 & 0.0226 & 0.6202\\ 
gHEV.S16 & RV & 0.05 & 0.9683 & 0.8352 & 0.4737 & 0.0427 & 0.6612\\ 
    \hline
gHEV.S17 & FW & Raw & 0.648 & 0.0565 & 0.0134 & 0.0014 & 0.4704\\ 
gHEV.S17 & FW & 0.5 & 0.7149 & 0.1032 & 0.0254 & 0.0027 & 0.4963\\ 
gHEV.S17 & FW & 0.25 & 0.7756 & 0.1832 & 0.0487 & 0.0052 & 0.5259\\ 
gHEV.S17 & FW & 0.1 & 0.8451 & 0.3571 & 0.1147 & 0.0126 & 0.5717\\ 
gHEV.S17 & FW & 0.05 & 0.8892 & 0.5298 & 0.2156 & 0.0249 & 0.6131\\ 
gHEV.S17 & RV & Raw & 0.662 & 0.0671 & 0.0163 & 0.0018 & 0.4803\\ 
gHEV.S17 & RV & 0.5 & 0.7273 & 0.1222 & 0.0312 & 0.0034 & 0.5076\\ 
gHEV.S17 & RV & 0.25 & 0.7865 & 0.2141 & 0.0597 & 0.0066 & 0.5384\\ 
gHEV.S17 & RV & 0.1 & 0.8551 & 0.4058 & 0.1408 & 0.0161 & 0.5863\\ 
gHEV.S17 & RV & 0.05 & 0.8985 & 0.5826 & 0.2604 & 0.0311 & 0.627\\
    \hline
    \end{tabular}
    \caption{Evenness of different orders q,  $^{q}E \,=\, ^{q}\!D / ^{0}\!D$,  
      and $eI\!n\!f=log(^{\infty}\!D)/log(^{0}\!D)$, as observed (raw) and as computed 
      at different subsampling fractions by rarefaction.  }
\end{table}

\newpage

\begin{table}[!ht]
    \centering
    \begin{tabular}{|c|c|r|r|r|r|r|r|}
    \hline
ID & Strand & Master & Emerging & $0.1-1\%$ & $<0.1\%$\\ 
    \hline
CoV-HKU1.S01 & FW & 82.532 & 0.000 & 1.689 & 15.791\\
CoV-HKU1.S01 & RV & 82.826 & 0.000 & 1.717 & 15.467\\
CoV-NL63.S02 & FW & 75.754 & 0.000 & 4.637 & 19.589\\
CoV-NL63.S02 & RV & 73.846 & 0.000 & 5.459 & 20.704\\
CoV-OC43.S03 & FW & 70.943 & 0.000 & 5.992 & 23.073\\
CoV-OC43.S03 & RV & 70.384 & 0.000 & 6.386 & 23.229\\
EV-A71.S04 & FW & 63.898 & 0.000 & 13.693 & 22.407\\
EV-A71.S04 & RV & 63.577 & 0.000 & 14.016 & 22.411\\
HCV-1B.S05 & FW & 31.409 & 22.369 & 10.475 & 35.747\\
HCV-1B.S05 & RV & 30.747 & 21.891 & 11.472 & 35.889\\
HMPV-B.S06 & FW & 66.941 & 0.000 & 7.636 & 25.412\\
HMPV-B.S06 & RV & 68.837 & 0.000 & 6.504 & 24.652\\
RSV-A.S07 & FW & 79.639 & 0.000 & 3.039 & 17.305\\
RSV-A.S07 & RV & 79.846 & 0.000 & 2.876 & 17.295\\
RSV-B.S08 & FW & 81.977 & 0.000 & 1.018 & 17.029\\
RSV-B.S08 & RV & 82.230 & 0.000 & 0.964 & 16.837\\
SARS-CoV-2.S09 & FW & 82.435 & 0.000 & 2.292 & 15.288\\
SARS-CoV-2.S09 & RV & 82.225 & 0.000 & 2.125 & 15.650\\
    \hline
gHEV.S10 & FW & 8.164 & 1.305 & 12.358 & 78.177\\
gHEV.S10 & RV & 7.921 & 1.364 & 12.035 & 78.674\\
gHEV.S11 & FW & 8.818 & 2.639 & 9.878 & 78.661\\
gHEV.S11 & RV & 8.695 & 2.772 & 9.364 & 79.168\\
gHEV.S12 & FW & 5.183 & 12.110 & 15.040 & 67.658\\
gHEV.S12 & RV & 5.118 & 12.102 & 15.063 & 67.718\\
gHEV.S13 & FW & 0.415 & 0.000 & 0.901 & 98.684\\
gHEV.S13 & RV & 0.391 & 0.000 & 0.787 & 98.822\\
gHEV.S14 & FW & 2.094 & 1.055 & 10.996 & 85.852\\
gHEV.S14 & RV & 1.931 & 0.000 & 12.383 & 85.686\\
gHEV.S15 & FW & 1.149 & 0.000 & 1.550 & 97.298\\
gHEV.S15 & RV & 1.100 & 0.000 & 1.519 & 97.381\\
gHEV.S16 & FW & 0.190 & 0.000 & 0.627 & 99.183\\
gHEV.S16 & RV & 0.194 & 0.000 & 0.640 & 99.166\\
gHEV.S17 & FW & 0.293 & 0.000 & 2.643 & 97.064\\
gHEV.S17 & RV & 0.289 & 0.000 & 2.380 & 97.331\\
    \hline
    \end{tabular}
    \caption{Quasispecies Fitness Fractions rarefied to 194,000 reads. 
              Expressed as percentages. }
\end{table}

\newpage

\begin{table}[!ht]
    \centering
    \begin{tabular}{|c|c|r|r|r|r|r|}
    \hline
ID & Strand & $^{0}\!D$ & $^{1}\!D$ & $^{2}\!D$ & $^{3}\!D$ & $^{\infty}\!D$\\ 
    \hline
CoV-HKU1.S01 & FW & 4440 & 5.21 & 1.47 & 1.33 & 1.21\\ 
CoV-HKU1.S01 & RV & 4435 & 5.10 & 1.46 & 1.33 & 1.21\\ 
CoV-NL63.S02 & FW & 7643 & 9.58 & 1.74 & 1.52 & 1.32\\ 
CoV-NL63.S02 & RV & 8688 & 11.45 & 1.83 & 1.58 & 1.35\\ 
CoV-OC43.S03 & FW & 10058 & 14.58 & 1.99 & 1.67 & 1.41\\ 
CoV-OC43.S03 & RV & 10298 & 15.26 & 2.02 & 1.69 & 1.42\\ 
EV-A71.S04 & FW & 14010 & 26.36 & 2.45 & 1.96 & 1.57\\ 
EV-A71.S04 & RV & 14417 & 27.35 & 2.47 & 1.97 & 1.57\\ 
HCV-1B.S05 & FW & 23048 & 125.40 & 7.01 & 5.00 & 3.18\\ 
HCV-1B.S05 & RV & 23756 & 136.42 & 7.32 & 5.16 & 3.25\\ 
HMPV-B.S06 & FW & 12167 & 20.24 & 2.23 & 1.83 & 1.49\\ 
HMPV-B.S06 & RV & 10856 & 16.80 & 2.11 & 1.75 & 1.45\\ 
RSV-A.S07 & FW & 5459 & 6.53 & 1.58 & 1.41 & 1.26\\ 
RSV-A.S07 & RV & 5370 & 6.41 & 1.57 & 1.40 & 1.25\\ 
RSV-B.S08 & FW & 4636 & 5.45 & 1.49 & 1.35 & 1.22\\ 
RSV-B.S08 & RV & 4413 & 5.31 & 1.48 & 1.34 & 1.22\\ 
SARS-CoV-2.S09 & FW & 4050 & 5.06 & 1.47 & 1.34 & 1.21\\ 
SARS-CoV-2.S09 & RV & 4153 & 5.16 & 1.48 & 1.34 & 1.22\\ 
    \hline
gHEV.S10 & FW & 92129 & 14155.20 & 137.18 & 42.74 & 12.26\\ 
gHEV.S10 & RV & 93428 & 14776.49 & 144.66 & 44.65 & 12.62\\ 
gHEV.S11 & FW & 96334 & 14313.91 & 116.41 & 37.99 & 11.34\\ 
gHEV.S11 & RV & 97213 & 14863.67 & 119.57 & 38.78 & 11.50\\ 
gHEV.S12 & FW & 72717 & 6790.57 & 175.40 & 71.37 & 19.30\\ 
gHEV.S12 & RV & 74691 & 7276.66 & 180.70 & 72.86 & 19.54\\ 
gHEV.S13 & FW & 166874 & 131998.40 & 19768.23 & 3053.16 & 241.46\\ 
gHEV.S13 & RV & 167949 & 134246.49 & 20961.80 & 3244.49 & 255.43\\ 
gHEV.S14 & FW & 112186 & 33082.49 & 1025.97 & 287.43 & 47.75\\ 
gHEV.S14 & RV & 114751 & 35234.88 & 1149.31 & 320.07 & 51.78\\ 
gHEV.S15 & FW & 151854 & 95004.68 & 4901.27 & 780.43 & 87.05\\ 
gHEV.S15 & RV & 153152 & 97214.24 & 5133.48 & 818.22 & 90.89\\ 
gHEV.S16 & FW & 172188 & 145705.60 & 38765.73 & 6476.78 & 526.10\\ 
gHEV.S16 & RV & 172311 & 145525.42 & 38160.41 & 6279.67 & 516.30\\ 
gHEV.S17 & FW & 159118 & 110153.38 & 13327.44 & 3233.41 & 340.58\\ 
gHEV.S17 & RV & 158740 & 108329.62 & 12808.58 & 3152.04 & 345.43\\
    \hline
    \end{tabular}
    \caption{Hill numbers $^{q}\!D$ at $q = 1, 2, 3,$ and $\infty$, rarefied 
        to 194,000 reads.}
\end{table}

\newpage

\begin{table}[!ht]
    \centering
    \begin{tabular}{|c|c|r|r|r|r|r|}
    \hline
ID & Strand & $RLE_{0,1}$ & $RLE_{0,2}$ & $RLE_{0,3}$ & $RLE_{0,\infty}$\\ 
    \hline
CoV-HKU1.S01 & FW & 0.197 & 0.046 & 0.034 & 0.023\\ 
CoV-HKU1.S01 & RV & 0.194 & 0.045 & 0.034 & 0.022\\ 
CoV-NL63.S02 & FW & 0.253 & 0.062 & 0.047 & 0.031\\ 
CoV-NL63.S02 & RV & 0.269 & 0.067 & 0.050 & 0.033\\ 
CoV-OC43.S03 & FW & 0.291 & 0.074 & 0.056 & 0.037\\ 
CoV-OC43.S03 & RV & 0.295 & 0.076 & 0.057 & 0.038\\ 
EV-A71.S04 & FW & 0.343 & 0.094 & 0.070 & 0.047\\ 
EV-A71.S04 & RV & 0.346 & 0.095 & 0.071 & 0.047\\ 
HCV-1B.S05 & FW & 0.481 & 0.194 & 0.160 & 0.115\\ 
HCV-1B.S05 & RV & 0.488 & 0.198 & 0.163 & 0.117\\ 
HMPV-B.S06 & FW & 0.320 & 0.085 & 0.064 & 0.043\\ 
HMPV-B.S06 & RV & 0.304 & 0.080 & 0.060 & 0.040\\ 
RSV-A.S07 & FW & 0.218 & 0.053 & 0.040 & 0.026\\ 
RSV-A.S07 & RV & 0.216 & 0.052 & 0.039 & 0.026\\ 
RSV-B.S08 & FW & 0.201 & 0.047 & 0.035 & 0.024\\ 
RSV-B.S08 & RV & 0.199 & 0.047 & 0.035 & 0.023\\ 
SARS-CoV-2.S09 & FW & 0.195 & 0.046 & 0.035 & 0.023\\ 
SARS-CoV-2.S09 & RV & 0.197 & 0.047 & 0.035 & 0.023\\ 
    \hline
gHEV.S10 & FW & 0.836 & 0.431 & 0.329 & 0.219\\ 
gHEV.S10 & RV & 0.839 & 0.435 & 0.332 & 0.222\\ 
gHEV.S11 & FW & 0.834 & 0.415 & 0.317 & 0.212\\ 
gHEV.S11 & RV & 0.836 & 0.417 & 0.319 & 0.213\\ 
gHEV.S12 & FW & 0.788 & 0.462 & 0.381 & 0.264\\ 
gHEV.S12 & RV & 0.792 & 0.463 & 0.382 & 0.265\\ 
gHEV.S13 & FW & 0.981 & 0.823 & 0.667 & 0.456\\ 
gHEV.S13 & RV & 0.981 & 0.827 & 0.672 & 0.461\\ 
gHEV.S14 & FW & 0.895 & 0.596 & 0.487 & 0.332\\ 
gHEV.S14 & RV & 0.899 & 0.605 & 0.495 & 0.339\\ 
gHEV.S15 & FW & 0.961 & 0.712 & 0.558 & 0.374\\ 
gHEV.S15 & RV & 0.962 & 0.716 & 0.562 & 0.378\\ 
gHEV.S16 & FW & 0.986 & 0.876 & 0.728 & 0.520\\ 
gHEV.S16 & RV & 0.986 & 0.875 & 0.725 & 0.518\\ 
gHEV.S17 & FW & 0.969 & 0.793 & 0.675 & 0.487\\ 
gHEV.S17 & RV & 0.968 & 0.790 & 0.673 & 0.488\\
    \hline
    \end{tabular}
    \caption{Relative logarithmic evenness, $RLE_{0,q} = log(^{q}\!D)/log(^{0}\!D)$,
     at $q = 1, 2, 3,$ and $\infty$, rarefied to 194,000 reads.  }
\end{table}

\clearpage

\section{Supplementary Figures}

\begin{figure}[H]
\centering
%\captionsetup{justification=centering],labelformat=empty}
%\sidecaption[t]
\includegraphics[width=0.80\textwidth]{SupplFig01_FullCoverageByStrand.pdf}
\caption{Coverage as number of reads per amplicon and strand. Orange: 
    forward strand, turquoise: reverse strand.}
%\label{fig:StrCov}       % Give a unique label
\end{figure}

\newpage

\begin{figure}[H]
\centering
%\captionsetup{justification=centering],labelformat=empty}
%\sidecaption[t]
\includegraphics[width=0.90\textwidth]{SupplFig02_Intersects_ReadsImpact_AtThresholds.pdf}
\caption{Results of previous abundance filter at a given number of reads per
    haplotype, followed by strand intersection. Final: fraction of reads 
    resulting from the filter and intersection; Unique: fraction of reads
    corresponding to haplotypes passing the abundance filter but being unique 
    to either strand; Low freq: fraction of reads corresponding to haplotypes 
    not passing the abundance filter.}
%\label{fig:IntersecImpact}       % Give a unique label
\end{figure}

\newpage

\begin{figure}[H]
\centering
%\captionsetup{justification=centering],labelformat=empty}
%\sidecaption[t]
\includegraphics[width=1\textwidth]{SupplFig03_FW&RV_HillNumbersProfile_2.pdf}
\caption{Hill numbers profile of flat-like vs. regular quasispecies. The legends are sorted in decreasing values at q=2.}
%\label{fig:EvennessProf}       % Give a unique label
\end{figure}

\newpage

\begin{figure}[H]
\centering
%\captionsetup{justification=centering],labelformat=empty}
%\sidecaption[t]
\includegraphics[width=0.99\textwidth]{SupplFig04_FW&RV_HillEvennessProfile.pdf}
\caption{Hill evenness profile of flat-like vs. regular quasispecies. The legends are sorted in decreasing values at q=2.}
%\label{fig:EvennessProf}       % Give a unique label
\end{figure}

\newpage

\begin{figure}[H]
\centering
%\captionsetup{justification=centering],labelformat=empty}
%\sidecaption[t]
\includegraphics[width=0.9\textwidth]{SupplFig05_FW&RV_FlatnessIndex_q1.pdf}
\caption{Index of evenness at q=1.}
%\label{fig:EvennessProf}       % Give a unique label
\end{figure}


\begin{figure}[H]
\centering
%\captionsetup{justification=centering],labelformat=empty}
%\sidecaption[t]
\includegraphics[width=0.9\textwidth]{SupplFig06_FW&RV_FlatnessIndex_Log.qInf.pdf}
\caption{Index of evenness at q=infinity.}
%\label{fig:EvennessProf}       % Give a unique label
\end{figure}


\begin{figure}[H]
\centering
%\captionsetup{justification=centering],labelformat=empty}
%\sidecaption[t]
\includegraphics[width=0.90\textwidth]{SupplFig07_Top25_HaplotypeFreqs-1.pdf}
%\caption{Frequencies of top 25 haplotypes in decreasing order.}
%\label{fig:Top25}       % Give a unique label
\end{figure}

\begin{figure}[H]
\centering
%\captionsetup{justification=centering],labelformat=empty}
%\sidecaption[t]
\includegraphics[width=0.95\textwidth]{SupplFig07_Top25_HaplotypeFreqs-2.pdf}
%\caption{Frequencies of top 25 haplotypes in decreasing order.}
%\label{fig:Top25}       % Give a unique label
\end{figure}

\begin{figure}[H]
\centering
%\captionsetup{justification=centering],labelformat=empty}
%\sidecaption[t]
\includegraphics[width=0.95\textwidth]{SupplFig07_Top25_HaplotypeFreqs-3.pdf}
\caption{Frequencies of top 25 haplotypes in decreasing order. Note the scale 
change in the frequency axis, for samples S13 to S19, to improve readability.}
\label{fig:Top25}       % Give a unique label
\end{figure}

\newpage

\begin{figure}[H]
\centering
%\captionsetup{justification=centering],labelformat=empty}
%\sidecaption[t]
\includegraphics[width=0.75\textwidth]{SupplFig08_Top25HplRatio.pdf}
\caption{Ratio of the fraction of reads accounting for the top 25 most 
    frequent haplotypes to the master haplotype.}
\label{fig:Top25Fr}       % Give a unique label
\end{figure}

\newpage

\begin{figure}[H]
\centering
%\captionsetup{justification=centering],labelformat=empty}
%\sidecaption[t]
\includegraphics[width=0.75\textwidth]{SupplFig09_AverageSubstByRead.pdf}
\caption{Average number of substitutions per read relative to the 
           master haplotype.}
\label{fig:AVM}       % Give a unique label
\end{figure}

\newpage

\begin{figure}[H]
\centering
%\captionsetup{justification=centering],labelformat=empty}
%\sidecaption[t]
\includegraphics[width=0.99\textwidth]{SupplFig10_NewID.NoRplc_SubsamplingHillNumbers.pdf}
\caption{Effect of rarefaction on Hill numbers of different order q. The sensitivity
     of Hill numbers decreases as q increases, being q=0 the most sensitive, and
     with q over 3 almost insensitive. Subsz: fraction of subsampling.}
\label{fig:SubsamplingHN}       % Give a unique label
\end{figure}

\newpage

\begin{figure}[H]
\centering
%\captionsetup{justification=centering],labelformat=empty}
%\sidecaption[t]
\includegraphics[width=0.90\textwidth]{SupplFig11_NewID.NoRplc_SubsamplingEvenness.pdf}
\caption{Effect of rarefaction on evenness $^{1}E =\, ^{1}\!D / \, ^{0}\!D$. 
    Decreasing fractions result in increasing values of evenness.}
\label{fig:SubsamplingE}       % Give a unique label
\end{figure}

\newpage

\begin{figure}[H]
\centering
%\captionsetup{justification=centering],labelformat=empty}
%\sidecaption[t]
\includegraphics[width=1\textwidth]{SupplFig12_RarefiedQFF_FW&RV.pdf}
\caption{Quasispecies Fitness Fractions, rarefied to 194,000 reads.}
\label{fig:RarefQFF}       % Give a unique label
\end{figure}

\newpage

\begin{figure}[H]
\centering
%\captionsetup{justification=centering],labelformat=empty}
%\sidecaption[t]
\includegraphics[width=1\textwidth]{SupplFig13_FW&RV_RarefiedHillNumbersProfile.pdf}
\caption{Rarefied Hill numbers profiles. Labels sorted in decreasing 
    order of $\, ^2D$ at $q=2$.}
\label{fig:RarefHNP}       % Give a unique label
\end{figure}

\newpage

\begin{figure}[H]
\centering
%\captionsetup{justification=centering],labelformat=empty}
%\sidecaption[t]
\includegraphics[width=1\textwidth]{SupplFig14_FW&RV_Rarefied_RelativeLogarithmicEvennessProfile.pdf}
\caption{Rarefied relative logarithmic evennes profile.  Labels sorted 
     in decreasing order of $\, ^2D$ at $q=2$.}
\label{fig:RarefRLE}       % Give a unique label
\end{figure}

\newpage

\begin{figure}[H]
\centering
%\captionsetup{justification=centering],labelformat=empty}
%\sidecaption[t]
\includegraphics[width=0.85\textwidth]{SupplFig15_RarefactionImpactOnEvenness_ReadsVsRelDiff-2.pdf}
\caption{Impact of rarefaction of each sample to the reference size of
     194,000 reads, on evenness values: scatter-plot of raw reads per
     amplicon to the relative difference: ((rare-raw)/raw. \\
     q1: $^1E=^{1}\!D/\,^{0}D$; q2: $^2E=^{2}\!D/\,^{0}D$; qInf: 
     $^{\infty}E=^{\infty}\!D/\,^{0}D$. \\
     Labels are represented for q1 values. \\
     Dash-dot line: linear regression of the ensemble of evenness
     values corresponding to q2 and qInf ($^2E$ and $^{\infty}E$).}
\label{fig:RarefImpact}       % Give a unique label
\end{figure}

\end{document}
