# Supplementary material for: In-Host Flat-like Quasispecies: Characterization Methods and Clinical Implications
Source: Microorganisms. 2024 May 17;12(5):1011. doi: 10.3390/microorganisms12051011 (PMC11124460; doi:10.3390/microorganisms12051011)
Supplement: Supplementary file 1 [file microorganisms-12-01011-s001.zip › Supplementary-File S2/FlatQuasispecies_Supplementary-File S2.aux]

\relax 
\providecommand*\new@tpo@label[2]{}
\providecommand\babel@aux[2]{}
\@nameuse{bbl@beforestart}
\providecommand\hyper@newdestlabel[2]{}
\providecommand\HyperFirstAtBeginDocument{\AtBeginDocument}
\HyperFirstAtBeginDocument{\ifx\hyper@anchor\@undefined
\global\let\oldnewlabel\newlabel
\gdef\newlabel#1#2{\newlabelxx{#1}#2}
\gdef\newlabelxx#1#2#3#4#5#6{\oldnewlabel{#1}{{#2}{#3}}}
\AtEndDocument{\ifx\hyper@anchor\@undefined
\let\newlabel\oldnewlabel
\fi}
\fi}
\global\let\hyper@last\relax 
\gdef\HyperFirstAtBeginDocument#1{#1}
\providecommand\HyField@AuxAddToFields[1]{}
\providecommand\HyField@AuxAddToCoFields[2]{}
\providecommand\BKM@entry[2]{}
\babel@aux{english}{}
\@writefile{lof}{\contentsline {figure}{\numberline {NF-1}{\ignorespaces Coverage by amplicon and strand in read number.\relax }}{2}{figure.caption.2}\protected@file@percent }
\providecommand*\caption@xref[2]{\@setref\relax\@undefined{#1}}
\newlabel{fig:Cov}{{NF-1}{2}{Coverage by amplicon and strand in read number.\relax }{figure.caption.2}{}}
\@writefile{lof}{\contentsline {figure}{\numberline {NF-2}{\ignorespaces Fraction of reads for singletons observed with forward strand reads.\relax }}{3}{figure.caption.3}\protected@file@percent }
\newlabel{fig:Top25Fr}{{NF-2}{3}{Fraction of reads for singletons observed with forward strand reads.\relax }{figure.caption.3}{}}
\@writefile{lof}{\contentsline {figure}{\numberline {NF-3}{\ignorespaces Quasispecies fitness fractions.\relax }}{4}{figure.caption.4}\protected@file@percent }
\@writefile{lof}{\contentsline {figure}{\numberline {NF-4}{\ignorespaces Impact of abundance filter followed by haplotype strand intersection. Abundance thresholds at 1, 2, 5 and 10 reads.\relax }}{5}{figure.caption.5}\protected@file@percent }
\@writefile{lof}{\contentsline {figure}{\numberline {NF-5}{\ignorespaces Impact of abundance filter followed by haplotype strand intersection. Abundance thresholds at 1, 2, 5 and 10 reads.\relax }}{6}{figure.caption.6}\protected@file@percent }
\@writefile{lof}{\contentsline {figure}{\numberline {NF-6}{\ignorespaces Hill numbers (HN) profiles rarefied to 25,000 reads.\relax }}{7}{figure.caption.7}\protected@file@percent }
\newlabel{fig:RarefRLE}{{NF-6}{7}{Hill numbers (HN) profiles rarefied to 25,000 reads.\relax }{figure.caption.7}{}}
\@writefile{lof}{\contentsline {figure}{\numberline {NF-7}{\ignorespaces Evenness index $^{1}\!E \,= \, ^{1}\!D / ^{0}\!D$.\relax }}{8}{figure.caption.8}\protected@file@percent }
\@writefile{lof}{\contentsline {figure}{\numberline {NF-8}{\ignorespaces Evenness index eInf, $log_{10}(^{\infty }\!D) \, / \,log_{10}(^{0}\!D)$.\relax }}{9}{figure.caption.9}\protected@file@percent }
\@writefile{lof}{\contentsline {figure}{\numberline {NF-9}{\ignorespaces Relative logarithmic evenness (RLE) profiles rarefied to 25,000 reads.\relax }}{10}{figure.caption.10}\protected@file@percent }
\newlabel{fig:RarefRLE}{{NF-9}{10}{Relative logarithmic evenness (RLE) profiles rarefied to 25,000 reads.\relax }{figure.caption.10}{}}
\@writefile{lof}{\contentsline {figure}{\numberline {NF-10}{\ignorespaces Frequencies of top 25 haplotypes.\relax }}{11}{figure.caption.11}\protected@file@percent }
\@writefile{lof}{\contentsline {figure}{\numberline {NF-11}{\ignorespaces Fraction of reads for 25 top haplotypes.\relax }}{12}{figure.caption.12}\protected@file@percent }
\newlabel{fig:RarefRLE}{{NF-11}{12}{Fraction of reads for 25 top haplotypes.\relax }{figure.caption.12}{}}
\@writefile{lof}{\contentsline {figure}{\numberline {NF-12}{\ignorespaces Ratio of reads for 25 top haplotypes to master haplotype.\relax }}{12}{figure.caption.13}\protected@file@percent }
\newlabel{fig:RarefRLE}{{NF-12}{12}{Ratio of reads for 25 top haplotypes to master haplotype.\relax }{figure.caption.13}{}}
\@writefile{lof}{\contentsline {figure}{\numberline {NF-13}{\ignorespaces Fractions of reads with increasing number of substitutions with respect to the master haplotype in each sample. m00: fraction of reads for the master haplotype, m0x: fraction of reads for haplotypes showing x substitutions, Ov0: fraction of reads with over 9 substitutions.\relax }}{13}{figure.caption.14}\protected@file@percent }
\newlabel{fig:RarefRLE}{{NF-13}{13}{Fractions of reads with increasing number of substitutions with respect to the master haplotype in each sample. m00: fraction of reads for the master haplotype, m0x: fraction of reads for haplotypes showing x substitutions, Ov0: fraction of reads with over 9 substitutions.\relax }{figure.caption.14}{}}
\@writefile{lof}{\contentsline {figure}{\numberline {NF-14}{\ignorespaces Mean number of substitutions per read with respect to the master haplotype in each amplicon and strand.\relax }}{14}{figure.caption.15}\protected@file@percent }
\newlabel{fig:RarefRLE}{{NF-14}{14}{Mean number of substitutions per read with respect to the master haplotype in each amplicon and strand.\relax }{figure.caption.15}{}}
\gdef \@abspage@last{14}
