# Supplementary material for: In-Host Flat-like Quasispecies: Characterization Methods and Clinical Implications
Source: Microorganisms. 2024 May 17;12(5):1011. doi: 10.3390/microorganisms12051011 (PMC11124460; doi:10.3390/microorganisms12051011)
Supplement: Supplementary file 1 [file microorganisms-12-01011-s001.zip › Supplementary-File S2/FlatQuasispecies_Supplementary-File S2.tex]

\documentclass[paper=a4, fontsize=11pt, headings=normal, bibliography=totoc]{scrartcl}

\usepackage[english]{babel}   % English language/hyphenation
% \usepackage[spanish]{babel} % Spanish
% \usepackage[UTF8]{inputenc} % Accents
\usepackage{rotating}
\usepackage{graphicx}
\usepackage{multirow}
\usepackage{setspace}
\usepackage{siunitx}
\usepackage{enumerate}
\usepackage{mathtools}
\usepackage{float}
\usepackage{caption}
\usepackage{hyperref}
\usepackage{pdfpages}
\usepackage{xcolor}
\usepackage{datetime2}
\usepackage{afterpage}
\usepackage{fancyhdr}
\hypersetup{
    colorlinks,
    linkcolor={red!50!black},
    citecolor={blue!50!black},
    urlcolor={blue!80!black}
}
\pagestyle{plain}
\DeclareUnicodeCharacter{2212}{-}

\voffset=-0.5cm
\hoffset=-0.4cm
\textheight=680pt
\textwidth=430pt
\linespread{1.2}
\setlength{\headsep}{1cm}
\setlength{\parindent}{15pt}
\setlength{\parskip}{4pt}

\DeclareOldFontCommand{\bf}{\normalfont\bfseries}{\mathbf}

\renewcommand\labelitemi{-}
\renewcommand{\thetable}{NF-\arabic{table}}
\renewcommand{\thefigure}{NF-\arabic{figure}}

\title{ \huge{In-host flat-like quasispecies, methods and clinical implications}\\
        \vspace{12pt}        
        \begin{LARGE}
         Supplementary material - Near-flat quasispecies examples
        \end{LARGE} }

% Authors, for the paper (add full first names)
\author{
   Josep Gregori$^{1}$, Sergi Colomer-Castell$^{1,2,3}$, 
   Marta Ibañez Lligoña $^{1,2,4}$, \\
   Damir Garcia-Cehic$^{1,2}$,
   Carolina Campos$^{1,2,3}$, Maria Buti$^{1,2,4}$, \\ 
   Mar Riveiro-Barciela$^{1,2,4}$, Cristina Andrés$^{5,6}$, 
   Maria Piñana$^{5,6}$, \\
   Alejandra Gonzalez-Sánchez$^{5,6}$, Francisco Rodriguez-Frias$^{2,7}$, \\
   Maria Francesca Cortese$^{2,6,7}$,  David Tabernero$^{1,2,7}$, Tomás Pumarola$^{3,5,6,7}$,  \\
   Juan Ignacio Esteban$^{1,2,4}$,  Andrés Antón$^{5,6}$, and Josep Quer$^{1,2,3,4}$      
}

\date{}

%%%%%%%%%%%%%%%%%%%%%%%%%%%%%%%%%%%%%%%%%%
\begin{document}

\maketitle

\vspace{-24pt}

\begin{footnotesize}
        $^{1}$ Liver Diseases-Viral Hepatitis, Liver Unit, Vall d’Hebron Institut de Recerca (VHIR), Vall d’Hebron Hospital Universitari, Vall d’Hebron Barcelona Hospital Campus, Passeig Vall d'Hebron 119-129, 08035 Barcelona, Spain 

        $^{2}$ Centro de Investigación Biomédica en Red de Enfermedades Hepáticas y Digestivas (CIBERehd), Instituto de Salud Carlos III, Av. Monforte de Lemos, 3-5, 28029 Madrid, Spain 

        $^{3}$ Biochemistry and Molecular Biology Department, UAB, Bellaterra, Spain

        $^{4}$ Medicine Department, Universitat Autònoma de Barcelona (UAB), Campus de la UAB, Plaça Cívica, 08193 Bellaterra, Spain 

        $^{5}$ Centro de Investigación Biomédica en Red de Enfermedades Infecciosas (CIBERINFEC), Instituto de Salud Carlos III, Av. Monforte de Lemos, 3-5, 28029 Madrid, Spain 

        $^{6}$ Microbiology Department, Vall d’Hebron Institut de Recerca (VHIR), Vall d’Hebron Hospital Universitari, Vall d’Hebron Barcelona Hospital Campus, Passeig Vall d'Hebron 119-129, 08035 Barcelona, Spain 

        $^{7}$ Biochemistry Department, Vall d’Hebron Institut de Recerca (VHIR), Vall d’Hebron Hospital Universitari, Vall d’Hebron Barcelona Hospital Campus, Passeig Vall d'Hebron 119-129, 08035 Barcelona, Spain 
\end{footnotesize}

\vspace{10pt}

\noindent
Corresponding authors: \\
\indent 
    Josep Gregori (josep.gregori@gmail.com) and Josep Quer (josep.quer@vhir.org)
%      }

\newpage

\section*{Near-flat quasispecies - HCV treatment failures}

\begin{figure}[H]
\centering
%\captionsetup{justification=centering],labelformat=empty}
%\sidecaption[t]
\includegraphics[width=0.75\textwidth]{FullCoverageByStrand.pdf}
\caption{Coverage by amplicon and strand in read number.}
\label{fig:Cov}       % Give a unique label
\end{figure}

\newpage

\begin{figure}[H]
\centering
%\captionsetup{justification=centering],labelformat=empty}
%\sidecaption[t]
\includegraphics[width=0.75\textwidth]{DeepView_SingletonsFraction.pdf}
\caption{Fraction of reads for singletons observed with forward strand reads.}
\label{fig:Top25Fr}       % Give a unique label
\end{figure}

\newpage

\begin{figure}[H]
\centering
%\captionsetup{justification=centering],labelformat=empty}
%\sidecaption[t]
\includegraphics[width=1.1\textwidth]{QFF_FW&RV_hz.pdf}
\caption{Quasispecies fitness fractions.}
%\label{fig:RarefRLE}       % Give a unique label
\end{figure}

\newpage
\begin{figure}[H]
\centering
%\captionsetup{justification=centering],labelformat=empty}
%\sidecaption[t]
\includegraphics[width=0.90\textwidth]{Intersects_ReadsImpact_AtThresholds-1.pdf}
\caption{Impact of abundance filter followed by haplotype strand intersection.
  Abundance thresholds at 1, 2, 5 and 10 reads.}
%\label{fig:SubsamplingHN}       % Give a unique label
\end{figure}

\newpage

\begin{figure}[H]
\centering
%\captionsetup{justification=centering],labelformat=empty}
%\sidecaption[t]
\includegraphics[width=0.90\textwidth]{Intersects_ReadsImpact_AtThresholds-2.pdf}
\caption{Impact of abundance filter followed by haplotype strand intersection.
  Abundance thresholds at 1, 2, 5 and 10 reads.}
%\label{fig:SubsamplingE}       % Give a unique label
\end{figure}

\newpage

\begin{figure}[H]
\centering
%\captionsetup{justification=centering],labelformat=empty}
%\sidecaption[t]
\includegraphics[width=1\textwidth]{Rarefied_HN_RE_RI_EvennessProfile-1.pdf}
\caption{Hill numbers (HN) profiles rarefied to 25,000 reads.}
\label{fig:RarefRLE}       % Give a unique label
\end{figure}

\newpage

\begin{figure}[H]
\centering
%\captionsetup{justification=centering],labelformat=empty}
%\sidecaption[t]
\includegraphics[width=0.8\textwidth]{FW&RV_FlatnessIndex-1.pdf}
\caption{Evenness index $^{1}\!E \,= \, ^{1}\!D / ^{0}\!D$.}
%\label{fig:RarefQFF}       % Give a unique label
\end{figure}

\newpage

\begin{figure}[H]
\centering
%\captionsetup{justification=centering],labelformat=empty}
%\sidecaption[t]
\includegraphics[width=0.8\textwidth]{FW&RV_FlatnessIndex-3.pdf}
\caption{Evenness index eInf, $log_{10}(^{\infty}\!D) \, / \,log_{10}(^{0}\!D)$.}
%\label{fig:RarefHNP}       % Give a unique label
\end{figure}

\newpage

\begin{figure}[H]
\centering
%\captionsetup{justification=centering],labelformat=empty}
%\sidecaption[t]
\includegraphics[width=1\textwidth]{Rarefied_HN_RE_RI_EvennessProfile-3.pdf}
\caption{Relative logarithmic evenness (RLE) profiles rarefied to 25,000 reads.}
\label{fig:RarefRLE}       % Give a unique label
\end{figure}

\newpage


\begin{figure}[H]
\centering
%\captionsetup{justification=centering],labelformat=empty}
%\sidecaption[t]
\includegraphics[width=1\textwidth]{Top25_HaplotypeFreqs.pdf}
\caption{Frequencies of top 25 haplotypes.}
%\label{fig:RarefRLE}       % Give a unique label
\end{figure}

\newpage

\begin{figure}[H]
\centering
%\captionsetup{justification=centering],labelformat=empty}
%\sidecaption[t]
\includegraphics[width=0.55\textwidth]{Top25HplFraction.pdf}
\caption{Fraction of reads for 25 top haplotypes.}
\label{fig:RarefRLE}       % Give a unique label
\end{figure}

\begin{figure}[H]
\centering
%\captionsetup{justification=centering],labelformat=empty}
%\sidecaption[t]
\includegraphics[width=0.55\textwidth]{Top25HplRatio.pdf}
\caption{Ratio of reads for 25 top haplotypes to master haplotype.}
\label{fig:RarefRLE}       % Give a unique label
\end{figure}

\newpage

\begin{figure}[H]
\centering
%\captionsetup{justification=centering],labelformat=empty}
%\sidecaption[t]
\includegraphics[width=0.9\textwidth]{ReadsByNSubst.pdf}
\caption{Fractions of reads with increasing number of substitutions with respect
      to the master haplotype in each sample. m00: fraction of reads for the master
      haplotype, m0x: fraction of reads for haplotypes showing x substitutions,
      Ov0: fraction of reads with over 9 substitutions.}
\label{fig:RarefRLE}       % Give a unique label
\end{figure}

\newpage

\begin{figure}[H]
\centering
%\captionsetup{justification=centering],labelformat=empty}
%\sidecaption[t]
\includegraphics[width=0.60\textwidth]{AverageSubstByRead.pdf}
\caption{Mean number of substitutions per read with respect to the master haplotype
         in each amplicon and strand.}
\label{fig:RarefRLE}       % Give a unique label
\end{figure}

\end{document}
